# Supplementary material for: N-(Diethyl­carbamothio­yl)-4-nitro­benzamide
Source: Acta Crystallogr Sect E Struct Rep Online. 2010 Sep 18;66(Pt 10):o2589. doi: 10.1107/S1600536810036366 (PMC2983343; doi:10.1107/S1600536810036366)
Supplement: Supplementary file 1 [file e-66-o2589-sup1.cif]

##############################################################################
###                                                                        ###
###        Electronic paper (Acta Crystallographica Section E)             ###
###                                                                        ###
##############################################################################
#                                                                            #
# This CIF contains the data in a paper accepted for publication in Acta     #
# Crystallographica Section E. It conforms to the requirements of Notes      #
# for Authors for Section E, and has been peer reviewed under the auspices   #
# of the IUCr Commission on Journals.                                        #
#                                                                            #
# Full details of the Crystallographic Information File format               #
# are given in the paper "The Crystallographic Information File (CIF):       #
# a New Standard Archive File for Crystallography" by S. R. Hall, F. H.      #
# Allen and I. D. Brown [Acta Cryst. (1991), A47, 655-685].                  #
#                                                                            #
# The current version of the core CIF dictionary is obtainable from          #
# ftp://ftp.iucr.org/pub/cif_core.dic. The current version number is 2.4.    #
#                                                                            #
# Software is freely available for graphical display of the structure(s) in  #
# this CIF.  For information consult the CIF home page http://www.iucr.org/  #
# cif/home.html                                                              #
#                                                                            #
# This file may be used for bona fide research purposes within the           #
# scientific community so long as proper attribution is given to the journal # 
# article from which it was obtained.                                        #
#                                                                            #
##############################################################################
                                             
data_global
_audit_creation_method     SHELXL-97
_journal_date_recd_electronic     2010-08-23
_journal_date_accepted     2010-09-10
_journal_name_full     'Acta Crystallographica, Section E'
_journal_year     2010
_journal_volume     66
_journal_issue     10
_journal_page_first     o2589
_journal_page_last     o2589
_journal_paper_category     QO
_journal_coeditor_code     VM2042
_publ_contact_author_name     'Saeed, Sohail'
_publ_contact_author_address
;
Department of Chemistry, Research Complex
Allama Iqbal Open University
Islamabad, Pakistan
;
_publ_contact_author_email     sohail262001@yahoo.com
_publ_contact_author_fax     0092-51-9250081
_publ_contact_author_phone     0092-51-9250081
_publ_section_title
;
<i>N</i>-(Diethylcarbamothioyl)-4-nitrobenzamide
;
loop_
    _publ_author_name
    _publ_author_address
    'Saeed, Sohail'
;
Department of Chemistry, Research Complex
Allama Iqbal Open University
Islamabad, Pakistan
;
    'Rashid, Naghmana'
;
Department of Chemistry, Research Complex
Allama Iqbal Open University
Islamabad, Pakistan
;
    'Jasinski, Jerry P.'
;
Department of Chemistry
Keene State College
229 Main Street
Keene, NH 03435-2001, USA
;
    'Butcher, Ray J.'
;
Department of Chemistry
Howard University
525 College Street NW, Washington, DC 20059
USA
;
    'Hussain Rizwan'
;
National Engineering & Scientific Commission
PO Box 2801
Islamabad, Pakistan
;
data_I
_chemical_name_systematic
;
<i>N</i>-(Diethylcarbamothioyl)-4-nitrobenzamide
;
_chemical_name_common     ?
_chemical_formula_moiety     'C12 H15 N3 O3 S'
_chemical_formula_sum     'C12 H15 N3 O3 S'
_chemical_formula_iupac     'C12 H15 N3 O3 S'
_chemical_formula_weight     281.33
_chemical_melting_point     434
_symmetry_cell_setting     monoclinic
_symmetry_space_group_name_H-M     'P 21/c'
_symmetry_space_group_name_Hall     '-P 2ybc'
loop_
    _symmetry_equiv_pos_as_xyz
    'x, y, z'
    '-x, y+1/2, -z+1/2'
    '-x, -y, -z'
    'x, -y-1/2, z-1/2'
_cell_length_a     6.884(5)
_cell_length_b     19.237(5)
_cell_length_c     10.146(5)
_cell_angle_alpha     90.000
_cell_angle_beta     92.983(5)
_cell_angle_gamma     90.000
_cell_volume     1341.8(12)
_cell_formula_units_Z     4
_cell_measurement_reflns_used     4133
_cell_measurement_theta_min     4.5935
_cell_measurement_theta_max     77.1860
_cell_measurement_temperature     295(2)
_exptl_crystal_description     block
_exptl_crystal_colour     'pale yellow'
_exptl_crystal_size_max     0.52
_exptl_crystal_size_mid     0.41
_exptl_crystal_size_min     0.35
_exptl_crystal_density_diffrn     1.393
_exptl_crystal_density_meas     ?
_exptl_crystal_density_method     'not measured'
_exptl_crystal_F_000     592
_exptl_absorpt_coefficient_mu     2.233
_exptl_absorpt_correction_type     multi-scan
_exptl_absorpt_process_details
;
(CrysAlis RED; Oxford Diffraction, 2007)
;
_exptl_absorpt_correction_T_min     0.76862
_exptl_absorpt_correction_T_max     1.00000
_exptl_special_details
;
;
_diffrn_ambient_temperature     295(2)
_diffrn_radiation_type     CuK\a
_diffrn_radiation_wavelength     1.54178
_diffrn_radiation_source     'Enhance (Cu) X-ray Source'
_diffrn_radiation_monochromator     graphite
_diffrn_measurement_device_type     'Oxford Diffraction Xcalibur Ruby Gemini Cu'
_diffrn_measurement_method     '\w scans'
_diffrn_detector_area_resol_mean     10.5081
_diffrn_reflns_number     5616
_diffrn_reflns_av_R_equivalents     0.0179
_diffrn_reflns_av_sigmaI/netI     0.0179
_diffrn_reflns_theta_min     4.93
_diffrn_reflns_theta_max     77.38
_diffrn_reflns_theta_full     67.50
_diffrn_measured_fraction_theta_max     0.979
_diffrn_measured_fraction_theta_full     0.995
_diffrn_reflns_limit_h_min     -8
_diffrn_reflns_limit_h_max     8
_diffrn_reflns_limit_k_min     -17
_diffrn_reflns_limit_k_max     24
_diffrn_reflns_limit_l_min     -12
_diffrn_reflns_limit_l_max     12
_diffrn_standards_number     ?
_diffrn_standards_interval_count     ?
_diffrn_standards_interval_time     ?
_diffrn_standards_decay_%     ?
_refine_special_details
;
Refinement of <i>F</i>^2^ against ALL reflections. The weighted <i>R</i>-factor
<i>wR</i> and goodness of fit <i>S</i> are based on <i>F</i>^2^, conventional
<i>R</i>-factors <i>R</i> are based on <i>F</i>, with <i>F</i> set to zero for
negative <i>F</i>^2^. The threshold expression of <i>F</i>^2^ >
\s(<i>F</i>^2^) is used only for calculating <i>R</i>-factors(gt) <i>etc</i>.
and is not relevant to the choice of reflections for refinement.
<i>R</i>-factors based on <i>F</i>^2^ are statistically about twice as large
as those based on <i>F</i>, and <i>R</i>- factors based on ALL data will be
even larger.
;
_reflns_number_total     2790
_reflns_number_gt     2507
_reflns_threshold_expression     I>2\s(I)
_refine_ls_structure_factor_coef     Fsqd
_refine_ls_matrix_type     full
_refine_ls_R_factor_all     0.0439
_refine_ls_R_factor_gt     0.0404
_refine_ls_wR_factor_gt     0.1117
_refine_ls_wR_factor_ref     0.1148
_refine_ls_goodness_of_fit_ref     1.048
_refine_ls_restrained_S_all     1.048
_refine_ls_number_reflns     2790
_refine_ls_number_parameters     178
_refine_ls_number_restraints     0
_refine_ls_hydrogen_treatment     mixed
_refine_ls_weighting_scheme     calc
_refine_ls_weighting_details
         'calc w=1/[\s^2^(Fo^2^)+(0.0780P)^2^+0.1589P] where P=(Fo^2^+2Fc^2^)/3'
_atom_sites_solution_hydrogens     geom
_atom_sites_solution_primary     direct
_atom_sites_solution_secondary     difmap
_refine_ls_shift/su_max     0.000
_refine_ls_shift/su_mean     0.000
_refine_diff_density_max     0.254
_refine_diff_density_min     -0.295
_refine_ls_extinction_method     none
_refine_ls_extinction_coef     ?
loop_
    _atom_type_symbol
    _atom_type_description
    _atom_type_scat_dispersion_real
    _atom_type_scat_dispersion_imag
    _atom_type_scat_source
    'C' 'C' 0.0181 0.0091
                         'International Tables Vol C Tables 4.2.6.8 and 6.1.1.4'
    'H' 'H' 0.0000 0.0000
                         'International Tables Vol C Tables 4.2.6.8 and 6.1.1.4'
    'N' 'N' 0.0311 0.0180
                         'International Tables Vol C Tables 4.2.6.8 and 6.1.1.4'
    'O' 'O' 0.0492 0.0322
                         'International Tables Vol C Tables 4.2.6.8 and 6.1.1.4'
    'S' 'S' 0.3331 0.5567
                         'International Tables Vol C Tables 4.2.6.8 and 6.1.1.4'
_computing_data_collection     '<i>CrysAlis Pro</i> (Oxford Diffraction, 2007)'
_computing_cell_refinement     '<i>CrysAlis RED</i> (Oxford Diffraction, 2007)'
_computing_data_reduction     '<i>CrysAlis RED</i> (Oxford Diffraction, 2007)'
_computing_structure_solution     '<i>SHELXS97</i> (Sheldrick, 2008)'
_computing_structure_refinement     '<i>SHELXL97</i> (Sheldrick, 2008)'
_computing_molecular_graphics     '<i>SHELXTL</i> (Sheldrick, 2008)'
_computing_publication_material     '<i>PLATON</i> (Spek, 2009)'
loop_
    _atom_site_type_symbol
    _atom_site_label
    _atom_site_fract_x
    _atom_site_fract_y
    _atom_site_fract_z
    _atom_site_U_iso_or_equiv
    _atom_site_adp_type
    _atom_site_calc_flag
    _atom_site_refinement_flags
    _atom_site_occupancy
    _atom_site_disorder_assembly
    _atom_site_disorder_group
    S S1 0.38042(6) 0.89794(2) 0.52976(4) 0.05321(16) Uani d . 1 . .
    O O1 0.2051(3) 0.42290(7) 0.69201(14) 0.0818(5) Uani d . 1 . .
    O O2 0.1805(2) 0.40370(6) 0.48459(14) 0.0627(3) Uani d . 1 . .
    O O3 0.4507(2) 0.73790(6) 0.35424(9) 0.0547(3) Uani d . 1 . .
    N N1 0.21185(19) 0.44183(6) 0.57929(14) 0.0461(3) Uani d . 1 . .
    N N2 0.48161(17) 0.76526(6) 0.56885(10) 0.0364(3) Uani d . 1 . .
    H H2B 0.465(3) 0.7568(10) 0.650(2) 0.054(5) Uiso d . 1 . .
    N N3 0.73455(16) 0.84093(5) 0.53139(10) 0.0350(2) Uani d . 1 . .
    C C1 0.36465(18) 0.65019(7) 0.50551(12) 0.0337(3) Uani d . 1 . .
    C C2 0.3617(2) 0.62603(7) 0.63527(12) 0.0387(3) Uani d . 1 . .
    H H2A 0.3946 0.6558 0.7051 0.046 Uiso calc R 1 . .
    C C3 0.3098(2) 0.55777(7) 0.66026(13) 0.0404(3) Uani d . 1 . .
    H H3A 0.3079 0.5412 0.7463 0.048 Uiso calc R 1 . .
    C C4 0.26114(19) 0.51499(7) 0.55432(13) 0.0366(3) Uani d . 1 . .
    C C5 0.2607(2) 0.53744(7) 0.42543(13) 0.0417(3) Uani d . 1 . .
    H H5A 0.2265 0.5075 0.3561 0.050 Uiso calc R 1 . .
    C C6 0.3125(2) 0.60570(7) 0.40138(13) 0.0398(3) Uani d . 1 . .
    H H6A 0.3124 0.6219 0.3150 0.048 Uiso calc R 1 . .
    C C7 0.43282(19) 0.72156(7) 0.46945(12) 0.0358(3) Uani d . 1 . .
    C C8 0.54477(19) 0.83458(6) 0.54204(11) 0.0343(3) Uani d . 1 . .
    C C9 0.8723(2) 0.78196(7) 0.54253(14) 0.0419(3) Uani d . 1 . .
    H H9A 0.9859 0.7928 0.4937 0.050 Uiso calc R 1 . .
    H H9B 0.8111 0.7411 0.5029 0.050 Uiso calc R 1 . .
    C C10 0.9359(3) 0.76598(10) 0.68374(18) 0.0599(4) Uani d . 1 . .
    H H10A 1.0291 0.7288 0.6858 0.090 Uiso calc R 1 . .
    H H10B 0.8251 0.7523 0.7312 0.090 Uiso calc R 1 . .
    H H10C 0.9941 0.8066 0.7241 0.090 Uiso calc R 1 . .
    C C11 0.8218(2) 0.90929(7) 0.50932(14) 0.0424(3) Uani d . 1 . .
    H H11A 0.9462 0.9121 0.5585 0.051 Uiso calc R 1 . .
    H H11B 0.7380 0.9451 0.5423 0.051 Uiso calc R 1 . .
    C C12 0.8516(3) 0.92242(10) 0.36548(17) 0.0626(5) Uani d . 1 . .
    H H12A 0.9112 0.9671 0.3555 0.094 Uiso calc R 1 . .
    H H12B 0.7282 0.9215 0.3169 0.094 Uiso calc R 1 . .
    H H12C 0.9343 0.8870 0.3324 0.094 Uiso calc R 1 . .
loop_
    _atom_site_aniso_label
    _atom_site_aniso_U_11
    _atom_site_aniso_U_22
    _atom_site_aniso_U_33
    _atom_site_aniso_U_12
    _atom_site_aniso_U_13
    _atom_site_aniso_U_23
    S1 0.0504(2) 0.0454(2) 0.0645(3) 0.01207(15) 0.00856(18) 0.01556(17)
    O1 0.1340(14) 0.0535(7) 0.0571(8) -0.0315(8) -0.0022(8) 0.0155(6)
    O2 0.0811(9) 0.0375(6) 0.0697(8) -0.0083(5) 0.0065(6) -0.0115(5)
    O3 0.0924(9) 0.0461(6) 0.0260(5) -0.0114(5) 0.0046(5) 0.0040(4)
    N1 0.0475(6) 0.0360(6) 0.0549(7) -0.0035(5) 0.0026(5) 0.0004(5)
    N2 0.0496(6) 0.0339(5) 0.0258(5) -0.0056(4) 0.0048(4) 0.0039(4)
    N3 0.0428(6) 0.0290(5) 0.0333(5) -0.0008(4) 0.0032(4) 0.0024(4)
    C1 0.0386(6) 0.0338(6) 0.0288(6) 0.0001(5) 0.0030(4) -0.0007(5)
    C2 0.0521(7) 0.0360(6) 0.0282(6) -0.0042(5) 0.0035(5) -0.0018(5)
    C3 0.0515(7) 0.0386(7) 0.0313(6) -0.0024(5) 0.0050(5) 0.0034(5)
    C4 0.0364(6) 0.0324(6) 0.0413(6) -0.0001(5) 0.0043(5) -0.0002(5)
    C5 0.0494(7) 0.0400(7) 0.0354(6) -0.0023(6) 0.0004(5) -0.0084(5)
    C6 0.0510(7) 0.0406(7) 0.0277(6) -0.0011(5) 0.0007(5) -0.0010(5)
    C7 0.0442(6) 0.0351(6) 0.0282(6) 0.0001(5) 0.0033(5) 0.0035(5)
    C8 0.0460(7) 0.0311(6) 0.0259(5) -0.0003(5) 0.0034(5) 0.0032(4)
    C9 0.0457(7) 0.0342(6) 0.0463(7) 0.0043(5) 0.0085(6) 0.0004(5)
    C10 0.0665(10) 0.0546(9) 0.0576(10) 0.0181(8) -0.0072(8) 0.0076(8)
    C11 0.0503(8) 0.0336(6) 0.0433(7) -0.0077(5) 0.0013(6) 0.0024(5)
    C12 0.0816(12) 0.0578(10) 0.0486(9) -0.0237(9) 0.0034(8) 0.0158(7)
_geom_special_details
;
All e.s.d.'s (except the e.s.d. in the dihedral angle between two l.s. planes)
are estimated using the full covariance matrix. The cell e.s.d.'s are taken
into account individually in the estimation of e.s.d.'s in distances, angles
and torsion angles; correlations between e.s.d.'s in cell parameters are only
used when they are defined by crystal symmetry. An approximate (isotropic)
treatment of cell e.s.d.'s is used for estimating e.s.d.'s involving l.s.
planes.
;
loop_
    _geom_bond_atom_site_label_1
    _geom_bond_atom_site_label_2
    _geom_bond_site_symmetry_2
    _geom_bond_distance
    _geom_bond_publ_flag
    S1 C8 . 1.6632(14) ?
    O1 N1 . 1.203(2) ?
    O2 N1 . 1.2191(19) ?
    O3 C7 . 1.2228(17) ?
    N1 C4 . 1.4727(17) ?
    N2 C7 . 1.3423(17) ?
    N2 C8 . 1.4331(16) ?
    N2 H2B . 0.85(2) ?
    N3 C8 . 1.322(2) ?
    N3 C11 . 1.4678(17) ?
    N3 C9 . 1.4792(17) ?
    C1 C6 . 1.3921(18) ?
    C1 C2 . 1.3973(18) ?
    C1 C7 . 1.5022(18) ?
    C2 C3 . 1.3877(19) ?
    C2 H2A . 0.9300 ?
    C3 C4 . 1.3810(19) ?
    C3 H3A . 0.9300 ?
    C4 C5 . 1.377(2) ?
    C5 C6 . 1.386(2) ?
    C5 H5A . 0.9300 ?
    C6 H6A . 0.9300 ?
    C9 C10 . 1.508(2) ?
    C9 H9A . 0.9700 ?
    C9 H9B . 0.9700 ?
    C10 H10A . 0.9600 ?
    C10 H10B . 0.9600 ?
    C10 H10C . 0.9600 ?
    C11 C12 . 1.506(2) ?
    C11 H11A . 0.9700 ?
    C11 H11B . 0.9700 ?
    C12 H12A . 0.9600 ?
    C12 H12B . 0.9600 ?
    C12 H12C . 0.9600 ?
loop_
    _geom_angle_atom_site_label_1
    _geom_angle_atom_site_label_2
    _geom_angle_atom_site_label_3
    _geom_angle_site_symmetry_1
    _geom_angle_site_symmetry_3
    _geom_angle
    _geom_angle_publ_flag
    O1 N1 O2 . . 123.58(14) ?
    O1 N1 C4 . . 118.24(13) ?
    O2 N1 C4 . . 118.18(13) ?
    C7 N2 C8 . . 120.45(10) ?
    C7 N2 H2B . . 124.5(14) ?
    C8 N2 H2B . . 114.6(14) ?
    C8 N3 C11 . . 120.62(11) ?
    C8 N3 C9 . . 123.73(11) ?
    C11 N3 C9 . . 115.64(12) ?
    C6 C1 C2 . . 119.65(13) ?
    C6 C1 C7 . . 116.65(12) ?
    C2 C1 C7 . . 123.60(11) ?
    C3 C2 C1 . . 120.22(12) ?
    C3 C2 H2A . . 119.9 ?
    C1 C2 H2A . . 119.9 ?
    C4 C3 C2 . . 118.43(12) ?
    C4 C3 H3A . . 120.8 ?
    C2 C3 H3A . . 120.8 ?
    C5 C4 C3 . . 122.73(13) ?
    C5 C4 N1 . . 118.29(12) ?
    C3 C4 N1 . . 118.97(12) ?
    C4 C5 C6 . . 118.46(12) ?
    C4 C5 H5A . . 120.8 ?
    C6 C5 H5A . . 120.8 ?
    C5 C6 C1 . . 120.50(12) ?
    C5 C6 H6A . . 119.8 ?
    C1 C6 H6A . . 119.8 ?
    O3 C7 N2 . . 121.57(13) ?
    O3 C7 C1 . . 121.07(12) ?
    N2 C7 C1 . . 117.30(11) ?
    N3 C8 N2 . . 114.35(11) ?
    N3 C8 S1 . . 126.68(10) ?
    N2 C8 S1 . . 118.96(10) ?
    N3 C9 C10 . . 112.48(12) ?
    N3 C9 H9A . . 109.1 ?
    C10 C9 H9A . . 109.1 ?
    N3 C9 H9B . . 109.1 ?
    C10 C9 H9B . . 109.1 ?
    H9A C9 H9B . . 107.8 ?
    C9 C10 H10A . . 109.5 ?
    C9 C10 H10B . . 109.5 ?
    H10A C10 H10B . . 109.5 ?
    C9 C10 H10C . . 109.5 ?
    H10A C10 H10C . . 109.5 ?
    H10B C10 H10C . . 109.5 ?
    N3 C11 C12 . . 112.06(12) ?
    N3 C11 H11A . . 109.2 ?
    C12 C11 H11A . . 109.2 ?
    N3 C11 H11B . . 109.2 ?
    C12 C11 H11B . . 109.2 ?
    H11A C11 H11B . . 107.9 ?
    C11 C12 H12A . . 109.5 ?
    C11 C12 H12B . . 109.5 ?
    H12A C12 H12B . . 109.5 ?
    C11 C12 H12C . . 109.5 ?
    H12A C12 H12C . . 109.5 ?
    H12B C12 H12C . . 109.5 ?
loop_
    _geom_torsion_atom_site_label_1
    _geom_torsion_atom_site_label_2
    _geom_torsion_atom_site_label_3
    _geom_torsion_atom_site_label_4
    _geom_torsion_site_symmetry_1
    _geom_torsion_site_symmetry_2
    _geom_torsion_site_symmetry_3
    _geom_torsion_site_symmetry_4
    _geom_torsion
    _geom_torsion_publ_flag
    C6 C1 C2 C3 . . . . 0.9(2) ?
    C7 C1 C2 C3 . . . . -175.39(13) ?
    C1 C2 C3 C4 . . . . -0.2(2) ?
    C2 C3 C4 C5 . . . . -0.5(2) ?
    C2 C3 C4 N1 . . . . 178.08(12) ?
    O1 N1 C4 C5 . . . . -177.27(16) ?
    O2 N1 C4 C5 . . . . 2.9(2) ?
    O1 N1 C4 C3 . . . . 4.1(2) ?
    O2 N1 C4 C3 . . . . -175.72(14) ?
    C3 C4 C5 C6 . . . . 0.4(2) ?
    N1 C4 C5 C6 . . . . -178.16(13) ?
    C4 C5 C6 C1 . . . . 0.4(2) ?
    C2 C1 C6 C5 . . . . -1.0(2) ?
    C7 C1 C6 C5 . . . . 175.56(13) ?
    C8 N2 C7 O3 . . . . 4.1(2) ?
    C8 N2 C7 C1 . . . . -178.94(11) ?
    C6 C1 C7 O3 . . . . -3.7(2) ?
    C2 C1 C7 O3 . . . . 172.75(14) ?
    C6 C1 C7 N2 . . . . 179.30(12) ?
    C2 C1 C7 N2 . . . . -4.3(2) ?
    C11 N3 C8 N2 . . . . -177.53(11) ?
    C9 N3 C8 N2 . . . . 1.45(17) ?
    C11 N3 C8 S1 . . . . 1.47(17) ?
    C9 N3 C8 S1 . . . . -179.55(10) ?
    C7 N2 C8 N3 . . . . -89.79(15) ?
    C7 N2 C8 S1 . . . . 91.12(14) ?
    C8 N3 C9 C10 . . . . -84.81(17) ?
    C11 N3 C9 C10 . . . . 94.21(15) ?
    C8 N3 C11 C12 . . . . -96.35(16) ?
    C9 N3 C11 C12 . . . . 84.59(16) ?
loop_
    _geom_hbond_atom_site_label_D
    _geom_hbond_atom_site_label_H
    _geom_hbond_atom_site_label_A
    _geom_hbond_site_symmetry_A
    _geom_hbond_distance_DH
    _geom_hbond_distance_HA
    _geom_hbond_distance_DA
    _geom_hbond_angle_DHA
    N2 H2B O3 4_576 0.85(2) 2.08(2) 2.915(2) 165.4(19)
    C2 H2A O3 4_576 0.93 2.56 3.4671(19) 164.8
    C6 H6A S1 4_575 0.93 2.98 3.824(2) 151.6
