# Supplementary material for: N-(Diethyl­carbamothio­yl)-4-nitro­benzamide
Source: Acta Crystallogr Sect E Struct Rep Online. 2010 Sep 18;66(Pt 10):o2589. doi: 10.1107/S1600536810036366 (PMC2983343; doi:10.1107/S1600536810036366)
Supplement: Supplementary file 2 [file e-66-o2589-Isup2.hkl]

# 
# h,k,l, Fc-squared, Fo-squared, sigma(Fo-squared) and status flag 
# 
data_I
_shelx_title '                                   ss-89 in P2(1)/c' 
_shelx_refln_list_code          4 
_shelx_F_calc_maximum       88.79 
_exptl_crystal_F_000       592.00 
_reflns_d_resolution_high  0.7900 
 
loop_ 
 _symmetry_equiv_pos_as_xyz 
 'x, y, z' 
 '-x, y+1/2, -z+1/2' 
 '-x, -y, -z' 
 'x, -y-1/2, z-1/2' 
 
_cell_length_a     6.8840 
_cell_length_b    19.2370 
_cell_length_c    10.1460 
_cell_angle_alpha  90.000 
_cell_angle_beta   92.983 
_cell_angle_gamma  90.000 
 
_shelx_F_squared_multiplier     1.000 
 
loop_ 
 _refln_index_h 
 _refln_index_k 
 _refln_index_l 
 _refln_F_squared_calc 
 _refln_F_squared_meas 
 _refln_F_squared_sigma 
 _refln_observed_status 
   2   0   0     4740.60     4053.33      7.24 o 
   3   0   0      266.25      322.73      4.69 o 
   4   0   0       44.54       42.29      1.43 o 
   5   0   0      202.69      198.02      8.50 o 
   6   0   0        2.65        3.54      1.35 o 
   7   0   0        9.92       10.69      1.19 o 
   8   0   0       50.67       55.36      1.81 o 
   1   1   0      207.24      220.57      1.01 o 
   3   1   0     2002.91     2154.49      7.93 o 
   4   1   0        4.62        5.64      0.63 o 
   5   1   0       49.51       45.39      1.71 o 
   6   1   0       46.27       48.46      2.21 o 
   7   1   0        8.54       11.36      1.28 o 
   8   1   0        4.57        4.31      0.58 o 
   1   2   0     2469.09     2305.21      5.61 o 
   3   2   0      463.43      478.98      3.07 o 
   4   2   0        2.76        4.60      0.86 o 
   5   2   0      168.97      167.69      6.14 o 
   6   2   0        0.21       -0.67      0.93 o 
   7   2   0        2.77        2.13      1.11 o 
   8   2   0        3.43        3.21      0.57 o 
   1   3   0       14.12       15.97      0.43 o 
   2   3   0     7883.11     6514.26     78.88 o 
   3   3   0      495.83      544.47      3.46 o 
   4   3   0     4256.88     4392.68    126.22 o 
   5   3   0      457.62      412.07      7.64 o 
   6   3   0       98.08       97.23      1.99 o 
   7   3   0      250.76      257.91      4.60 o 
   8   3   0       12.35       12.86      0.67 o 
   0   4   0     1331.24     1525.67     15.42 o 
   1   4   0      368.82      379.49      6.12 o 
   2   4   0     3572.84     3432.31      6.85 o 
   3   4   0     1910.22     1978.45      6.97 o 
   4   4   0     2069.79     2204.37    119.64 o 
   5   4   0      592.08      617.19      9.35 o 
   6   4   0      113.41      110.40      5.66 o 
   7   4   0       83.18       80.13      1.39 o 
   8   4   0       17.83       19.61      1.21 o 
   1   5   0      511.12      555.14      3.15 o 
   2   5   0     3188.00     3163.41      6.44 o 
   3   5   0       70.11       96.48      5.09 o 
   4   5   0        4.58        4.90      1.51 o 
   5   5   0     1221.41     1207.16     13.18 o 
   6   5   0      678.87      635.75     16.20 o 
   7   5   0        1.01        0.68      1.03 o 
   8   5   0       14.88        9.56      0.60 o 
   1   6   0        2.18        3.12      0.29 o 
   2   6   0       14.59       21.38      1.08 o 
   3   6   0     1444.58     1618.72     35.95 o 
   4   6   0      566.99      601.20      8.64 o 
   5   6   0      282.65      280.40      3.67 o 
   6   6   0      111.07      104.17      3.54 o 
   7   6   0       23.30       22.45      1.49 o 
   8   6   0       14.26       11.79      0.96 o 
   1   7   0       24.74       26.78      1.49 o 
   2   7   0     7047.52     6678.44    131.10 o 
   3   7   0     1668.13     1674.90     23.48 o 
   4   7   0       92.90       91.50      2.25 o 
   5   7   0        1.11        1.14      0.83 o 
   6   7   0       29.52       27.56      1.19 o 
   7   7   0        8.52       11.56      0.90 o 
   8   7   0       11.04        9.31      0.82 o 
   0   8   0      747.38      852.60     10.55 o 
   1   8   0     2130.58     2361.46     14.69 o 
   2   8   0     1264.74     1336.19     14.15 o 
   3   8   0      368.89      361.42      4.11 o 
   4   8   0      168.99      201.04     14.24 o 
   5   8   0        8.65        8.19      1.43 o 
   6   8   0        0.08        0.46      0.78 o 
   7   8   0       33.88       35.86      1.23 o 
   8   8   0       36.21       40.31      1.14 o 
   1   9   0     3056.51     3363.55     17.53 o 
   2   9   0      291.18      288.18      3.21 o 
   3   9   0      181.48      180.94      3.07 o 
   4   9   0      281.49      306.45      4.27 o 
   5   9   0        1.34        1.74      0.86 o 
   6   9   0        7.10        5.66      1.35 o 
   7   9   0       20.06       19.09      0.94 o 
   0  10   0        4.86        4.69      1.06 o 
   1  10   0      219.89      316.41      5.46 o 
   2  10   0       50.17       44.31      5.55 o 
   3  10   0       51.12       58.15     10.70 o 
   4  10   0      835.78      871.00      7.28 o 
   5  10   0      259.86      263.44      3.17 o 
   6  10   0        4.26        3.30      0.77 o 
   7  10   0        1.31        0.94      0.61 o 
   1  11   0     2778.02     2881.04     31.86 o 
   2  11   0      157.78      203.00      3.62 o 
   3  11   0      165.38      190.04      4.95 o 
   4  11   0        3.37        4.53      1.01 o 
   5  11   0       30.87       23.22      1.18 o 
   6  11   0       32.69       30.69      1.97 o 
   7  11   0       33.07       37.89      2.40 o 
   0  12   0     1398.96     1376.45     15.97 o 
   1  12   0       37.55       42.03      1.61 o 
   2  12   0        0.07       -0.91      1.75 o 
   3  12   0      559.69      584.74      8.69 o 
   4  12   0       42.92       40.72      1.07 o 
   5  12   0       24.05       18.36      1.54 o 
   6  12   0        3.28        2.29      0.97 o 
   7  12   0        2.12        2.99      0.79 o 
   1  13   0       19.11       21.02      1.97 o 
   2  13   0      176.80      163.52      4.76 o 
   3  13   0       33.39       34.82      1.45 o 
   4  13   0        0.09       -0.93      1.01 o 
   5  13   0        0.69        1.16      1.02 o 
   6  13   0       47.32       44.94      1.85 o 
   7  13   0      102.16      109.88      1.98 o 
   0  14   0      150.77      142.86      3.01 o 
   1  14   0      427.59      404.70      4.14 o 
   2  14   0       16.10       14.58      1.94 o 
   3  14   0      163.28      152.00      3.15 o 
   4  14   0       17.58       18.21      1.01 o 
   5  14   0        5.36        6.98      1.05 o 
   6  14   0        0.21        0.44      0.60 o 
   7  14   0       14.04       16.39      0.75 o 
   1  15   0      391.04      394.00      2.79 o 
   2  15   0       39.33       36.55      0.85 o 
   3  15   0        1.88        0.95      0.69 o 
   4  15   0       16.34       14.94      0.75 o 
   5  15   0       82.58       76.41      2.25 o 
   6  15   0       10.56        9.07      0.67 o 
   0  16   0     1083.47     1049.66      9.02 o 
   1  16   0       43.04       41.23      1.40 o 
   2  16   0        0.96        1.77      0.65 o 
   3  16   0        9.30        6.53      0.69 o 
   4  16   0       51.47       50.52      1.51 o 
   5  16   0       30.45       28.24      1.02 o 
   6  16   0       25.22       23.07      0.74 o 
   1  17   0       19.45       17.71      0.64 o 
   2  17   0      301.93      253.81      4.41 o 
   3  17   0      117.68       94.31      2.04 o 
   4  17   0        0.24       -0.93      0.96 o 
   5  17   0       56.08       58.94      0.97 o 
   6  17   0       61.42       66.29      1.32 o 
   0  18   0      432.41      391.95     21.16 o 
   1  18   0      161.62      143.69      3.24 o 
   2  18   0        1.18        1.29      0.54 o 
   3  18   0       40.95       44.73      1.09 o 
   4  18   0        1.83        2.08      0.60 o 
   5  18   0        2.48        2.96      0.63 o 
   1  19   0        0.32        0.25      0.54 o 
   2  19   0       12.61       14.13      0.75 o 
   3  19   0       32.46       31.95      0.93 o 
   4  19   0        1.06        0.98      0.55 o 
   5  19   0        0.39        0.51      0.58 o 
   0  20   0       92.10       85.00      2.66 o 
   1  20   0       37.21       37.05      1.49 o 
   2  20   0       62.47       54.50      1.14 o 
   3  20   0       92.08       99.54      3.09 o 
   4  20   0       47.76       51.22      1.01 o 
   1  21   0       61.52       53.92      1.69 o 
   2  21   0       25.73       23.89      0.99 o 
   3  21   0       23.23       21.56      1.23 o 
   4  21   0       36.01       35.70      0.97 o 
   0  22   0        2.21        2.49      0.85 o 
   1  22   0        3.54        2.63      0.62 o 
   2  22   0       32.56       32.96      0.97 o 
   3  22   0       41.72       40.29      1.20 o 
   1  23   0       45.83       51.13      1.07 o 
   2  23   0      140.64      160.57      2.27 o 
   0  24   0       80.01       81.82      1.51 o 
   1  24   0       27.99       23.57      0.84 o 
  -8   1   1       29.75       28.32      0.99 o 
  -7   1   1        4.21        3.89      0.81 o 
  -6   1   1        6.78        8.42      1.28 o 
  -5   1   1       32.94       33.11      1.67 o 
  -4   1   1      767.13      725.09      5.80 o 
  -3   1   1      227.31      194.72      2.02 o 
  -2   1   1     4758.07     4444.69     35.57 o 
  -1   1   1     1344.79     1334.89      3.88 o 
   0   1   1      937.24      853.95      6.78 o 
   1   1   1      347.43      362.85      2.30 o 
   2   1   1     3557.23     3481.14     12.06 o 
   3   1   1      214.18      270.86      5.53 o 
   4   1   1      830.92      799.36     10.23 o 
   5   1   1      120.47      118.92      2.76 o 
   6   1   1        3.25        6.05      0.93 o 
   7   1   1        2.55        2.56      0.78 o 
   8   1   1        2.25        2.79      0.53 o 
  -8   2   1        0.12        0.28      0.57 o 
  -7   2   1       51.38       52.16      1.55 o 
  -6   2   1      701.86      716.46     19.36 o 
  -5   2   1      244.35      213.42     11.46 o 
  -4   2   1     1115.81     1116.32      7.69 o 
  -3   2   1      470.41      502.14      4.04 o 
  -2   2   1      249.72      299.52      2.20 o 
  -1   2   1     1478.55     1376.11      5.36 o 
   0   2   1      976.54      942.24      4.23 o 
   1   2   1     2048.11     1917.76      3.39 o 
   2   2   1        7.10        5.56      1.03 o 
   3   2   1        6.83        8.68      0.53 o 
   4   2   1       59.94       71.79      1.98 o 
   5   2   1       54.00       53.84      2.79 o 
   6   2   1      320.02      336.98      3.70 o 
   7   2   1       63.70       66.01      2.36 o 
   8   2   1        0.16       -0.36      0.51 o 
  -8   3   1       28.34       30.95      1.91 o 
  -7   3   1       38.72       32.25      1.28 o 
  -6   3   1      147.65      144.07      5.96 o 
  -5   3   1       49.66       51.20      2.36 o 
  -4   3   1      584.68      636.43      6.98 o 
  -3   3   1      293.26      310.27      6.88 o 
  -2   3   1     1054.27     1142.44      4.40 o 
  -1   3   1       28.77       42.00      2.98 o 
   0   3   1     5734.92     4554.63     43.95 o 
   1   3   1        0.40        2.64      0.29 o 
   2   3   1      532.61      598.30      3.44 o 
   3   3   1        4.00        5.45      0.49 o 
   4   3   1      639.83      729.79      5.88 o 
   5   3   1       38.08       40.67      2.63 o 
   6   3   1       66.95       73.26      4.40 o 
   7   3   1        7.03        6.88      0.83 o 
   8   3   1       25.52       26.05      0.80 o 
  -8   4   1        9.68        8.71      1.01 o 
  -7   4   1        4.74        5.66      0.89 o 
  -6   4   1      161.67      154.72      2.59 o 
  -5   4   1      144.88      131.60      4.47 o 
  -4   4   1      659.85      727.70     12.05 o 
  -3   4   1     1058.75     1143.88      7.49 o 
  -2   4   1       13.66       18.42      2.34 o 
  -1   4   1     1385.85     1267.12      6.38 o 
   0   4   1      210.48      234.68      1.79 o 
   1   4   1     2130.23     2055.68      6.63 o 
   2   4   1     2061.51     2084.00      7.28 o 
   3   4   1      604.01      729.55     54.52 o 
   4   4   1      451.29      451.69      7.28 o 
   5   4   1      160.21      171.18      5.11 o 
   6   4   1       50.90       47.41      4.56 o 
   7   4   1      104.40      101.30      2.08 o 
   8   4   1        0.04       -0.57      0.68 o 
  -8   5   1       67.11       66.88      1.18 o 
  -7   5   1        9.05        7.68      0.87 o 
  -6   5   1      148.03      140.86      2.81 o 
  -5   5   1      263.74      272.65      6.38 o 
  -4   5   1       68.22       58.74      2.88 o 
  -3   5   1      860.23      816.17     10.33 o 
  -2   5   1      142.79      176.81      2.23 o 
  -1   5   1     1120.19     1099.37      4.79 o 
   0   5   1      240.22      261.31      1.88 o 
   1   5   1     1547.53     1576.98     23.43 o 
   2   5   1        3.64        5.04      0.37 o 
   3   5   1      140.52      139.39      2.80 o 
   4   5   1      833.37      711.29      9.24 o 
   5   5   1      544.76      539.56      9.02 o 
   6   5   1       88.32       86.05      3.38 o 
   7   5   1        0.06        0.71      0.75 o 
   8   5   1       12.12       12.25      1.00 o 
  -8   6   1       41.50       39.30      1.42 o 
  -7   6   1      133.31      126.59      2.19 o 
  -6   6   1       16.68       14.32      1.04 o 
  -5   6   1       52.09       53.85      1.66 o 
  -4   6   1        3.33       22.94      7.64 o 
  -3   6   1        0.51        1.84      0.95 o 
  -2   6   1      106.84      127.41      1.98 o 
  -1   6   1      958.19     1024.51      5.12 o 
   0   6   1      776.16      847.11     11.49 o 
   1   6   1      710.42      789.19      4.25 o 
   2   6   1      437.10      436.54      4.91 o 
   3   6   1     1072.71     1163.13      7.77 o 
   4   6   1       35.75       35.06      2.36 o 
   5   6   1       13.20       10.23      0.89 o 
   6   6   1        1.23        0.87      0.80 o 
   7   6   1       22.47       23.50      1.09 o 
   8   6   1        9.75       10.06      0.81 o 
  -8   7   1       75.68       64.41      1.60 o 
  -7   7   1       32.85       28.55      1.17 o 
  -6   7   1        2.72        2.74      1.17 o 
  -5   7   1        1.55        1.82      0.84 o 
  -4   7   1      835.10      916.00     40.68 o 
  -3   7   1      575.82      612.13      5.24 o 
  -2   7   1      132.25      151.46      2.58 o 
  -1   7   1        2.27        3.13      0.53 o 
   0   7   1      158.43      182.43      1.92 o 
   1   7   1      433.51      507.25      2.96 o 
   2   7   1     1052.02     1168.62      6.43 o 
   3   7   1       14.67       42.17     17.47 o 
   4   7   1      222.78      225.24      5.49 o 
   5   7   1        0.09        2.23      0.86 o 
   6   7   1       62.21       55.13      3.64 o 
   7   7   1        2.74        4.01      0.76 o 
   8   7   1       52.55       50.73      1.35 o 
  -8   8   1        1.84        1.71      0.58 o 
  -7   8   1       94.36       88.44      1.74 o 
  -6   8   1      128.53      119.68      2.22 o 
  -5   8   1       15.02       19.54      1.12 o 
  -4   8   1        0.07        3.29      1.37 o 
  -3   8   1      156.41      202.47      3.16 o 
  -2   8   1     3029.29     3191.58     10.61 o 
  -1   8   1     4175.65     3979.61     57.85 o 
   0   8   1     1475.42     1581.81      6.66 o 
   1   8   1     1197.59     1371.55     11.11 o 
   2   8   1     1449.38     1624.14     10.60 o 
   3   8   1       16.63       21.94      1.64 o 
   4   8   1       11.97       11.38      2.00 o 
   5   8   1       10.23       10.27      0.85 o 
   6   8   1      139.09      129.50      2.32 o 
   7   8   1      171.49      177.42      3.35 o 
   8   8   1        0.06       -0.07      0.53 o 
  -8   9   1       42.66       43.96      1.08 o 
  -7   9   1       60.54       59.64      1.40 o 
  -6   9   1        6.06        4.70      0.75 o 
  -5   9   1      126.53      119.20      4.61 o 
  -4   9   1     1061.67     1128.13     20.34 o 
  -3   9   1       51.42       35.81      2.70 o 
  -2   9   1      158.26      183.90      3.48 o 
  -1   9   1      813.11     1010.93      6.54 o 
   0   9   1      146.62      152.51      2.12 o 
   1   9   1      276.06      315.13      3.39 o 
   2   9   1      511.26      602.35     18.26 o 
   3   9   1      151.89      137.36      3.79 o 
   4   9   1      362.45      339.94      6.84 o 
   5   9   1       76.49       74.49      1.75 o 
   6   9   1       88.33       82.38      1.87 o 
   7   9   1      224.27      226.29      2.97 o 
  -7  10   1        9.54       10.51      0.75 o 
  -6  10   1        1.06        1.17      0.92 o 
  -5  10   1       17.18       18.69      1.01 o 
  -4  10   1        0.17        0.28      1.65 o 
  -3  10   1        7.60       10.43      1.25 o 
  -2  10   1      344.27      390.37      3.26 o 
  -1  10   1      189.11      203.99      3.09 o 
   0  10   1       70.98       86.12      1.66 o 
   1  10   1      529.76      571.41      4.83 o 
   2  10   1      173.00      190.58      4.76 o 
   3  10   1       10.97       14.09      1.60 o 
   4  10   1        0.48       -0.98      1.15 o 
   5  10   1      152.05      144.53      2.38 o 
   6  10   1        2.04        2.68      0.75 o 
   7  10   1       63.31       62.46      1.58 o 
  -7  11   1        3.66        4.09      0.71 o 
  -6  11   1        0.86        0.65      0.72 o 
  -5  11   1       68.49       63.01      2.37 o 
  -4  11   1       28.58       28.43      1.44 o 
  -3  11   1      415.29      417.42      7.12 o 
  -2  11   1       14.64       22.40      4.73 o 
  -1  11   1      438.41      401.08      4.53 o 
   0  11   1      984.20     1074.66     13.62 o 
   1  11   1     1635.47     1702.57     26.25 o 
   2  11   1        1.06        7.35      1.28 o 
   3  11   1       58.95       63.59      3.03 o 
   4  11   1      624.81      625.36      3.45 o 
   5  11   1      688.46      664.30     13.88 o 
   6  11   1       88.30       79.88      2.59 o 
   7  11   1        3.22        3.37      0.57 o 
  -7  12   1       61.58       61.87      1.71 o 
  -6  12   1       31.38       36.87      1.83 o 
  -5  12   1      129.29      123.49      3.13 o 
  -4  12   1       16.50       15.58      1.03 o 
  -3  12   1      171.21      168.89      4.76 o 
  -2  12   1      253.96      288.12      3.92 o 
  -1  12   1      664.78      645.11     15.10 o 
   0  12   1      157.07      180.97      4.90 o 
   1  12   1      342.52      358.71      3.93 o 
   2  12   1     1353.69     1289.54     43.61 o 
   3  12   1     2236.52     2195.87     22.16 o 
   4  12   1      125.02      104.60      2.06 o 
   5  12   1      174.01      172.09     10.49 o 
   6  12   1      155.10      148.73      3.25 o 
   7  12   1       20.58       23.87      1.13 o 
  -7  13   1       36.14       37.91      1.28 o 
  -6  13   1        3.12        3.00      0.92 o 
  -5  13   1      227.80      200.72      3.85 o 
  -4  13   1       82.42       68.62      1.71 o 
  -3  13   1       16.46       16.56      1.22 o 
  -2  13   1      183.20      201.81      5.19 o 
  -1  13   1        0.31        1.89      1.21 o 
   0  13   1       85.88      111.91      2.66 o 
   1  13   1      430.35      437.97      7.64 o 
   2  13   1        0.10        2.85      1.67 o 
   3  13   1      406.47      390.55      3.15 o 
   4  13   1      499.25      466.04      9.72 o 
   5  13   1       68.78       69.69      6.64 o 
   6  13   1        4.63        4.07      1.00 o 
   7  13   1       11.97       12.75      0.58 o 
  -7  14   1        0.11       -0.04      0.48 o 
  -6  14   1       19.63       19.46      0.89 o 
  -5  14   1       53.69       43.02      1.86 o 
  -4  14   1        7.10        6.17      1.13 o 
  -3  14   1       16.30       11.86      0.92 o 
  -2  14   1      237.17      268.65      4.27 o 
  -1  14   1        2.32        2.23      1.36 o 
   0  14   1      532.35      502.20      7.18 o 
   1  14   1      732.63      754.29     19.06 o 
   2  14   1        0.33       -0.67      0.67 o 
   3  14   1      142.08      132.04      1.92 o 
   4  14   1        5.61        5.71      0.81 o 
   5  14   1      146.60      130.38     10.93 o 
   6  14   1       32.30       30.43      1.03 o 
  -6  15   1        1.50        1.95      0.51 o 
  -5  15   1       14.58       14.25      0.91 o 
  -4  15   1      102.34      130.25     11.50 o 
  -3  15   1       25.39       29.45      1.00 o 
  -2  15   1       30.75       30.04      0.90 o 
  -1  15   1       20.16       16.44      0.63 o 
   0  15   1      752.78      753.62      4.50 o 
   1  15   1     1019.86      999.22      7.42 o 
   2  15   1      284.89      273.49      3.27 o 
   3  15   1       37.35       38.58      1.88 o 
   4  15   1       23.01       28.26      0.92 o 
   5  15   1       56.07       52.22      1.74 o 
   6  15   1        1.06        1.77      0.50 o 
  -6  16   1      100.78      107.53      2.07 o 
  -5  16   1       40.02       43.37      1.20 o 
  -4  16   1        9.11        6.93      0.76 o 
  -3  16   1       23.60       20.83      0.89 o 
  -2  16   1      132.03      124.04      1.81 o 
  -1  16   1      298.54      309.17      3.43 o 
   0  16   1      242.24      231.60      1.63 o 
   1  16   1       14.74       13.06      0.70 o 
   2  16   1        2.39        2.36      1.20 o 
   3  16   1        5.03        4.91      0.65 o 
   4  16   1        1.13        2.15      0.60 o 
   5  16   1      141.37      138.43      4.97 o 
   6  16   1       75.02       76.39      2.54 o 
  -6  17   1        0.21        0.37      0.52 o 
  -5  17   1        4.28        3.25      0.89 o 
  -4  17   1        5.97        5.83      0.73 o 
  -3  17   1        1.03        2.43      0.64 o 
  -2  17   1       12.22        5.61      0.67 o 
  -1  17   1       92.96       89.28      2.52 o 
   0  17   1       10.22        8.84      0.56 o 
   1  17   1        4.38        3.42      0.61 o 
   2  17   1       55.61       53.09      1.29 o 
   3  17   1        4.32        2.71      0.63 o 
   4  17   1       36.46       38.80      0.96 o 
   5  17   1       35.47       33.92      1.37 o 
  -5  18   1       11.86       14.10      1.02 o 
  -4  18   1        0.07        0.37      0.62 o 
  -3  18   1        0.73        0.85      0.63 o 
  -2  18   1        0.73        0.68      0.64 o 
  -1  18   1       26.96       23.78      0.96 o 
   0  18   1        0.32       -0.15      0.60 o 
   1  18   1        1.70        2.93      0.85 o 
   2  18   1      248.07      216.29      3.38 o 
   3  18   1      272.58      241.54      3.00 o 
   4  18   1       39.58       42.14      1.56 o 
   5  18   1        3.42        3.91      0.49 o 
  -5  19   1        1.24        1.75      0.62 o 
  -4  19   1        7.94       10.09      0.66 o 
  -3  19   1       60.95       71.99      1.25 o 
  -2  19   1        0.47        0.57      0.60 o 
  -1  19   1       47.93       51.01      1.22 o 
   0  19   1       72.21       77.63      1.26 o 
   1  19   1       76.33       72.35      1.24 o 
   2  19   1        0.57        1.03      0.60 o 
   3  19   1       51.49       63.85      2.14 o 
   4  19   1       91.79      105.60      6.20 o 
   5  19   1       21.84       22.42      0.83 o 
  -4  20   1       11.61        9.03      0.55 o 
  -3  20   1        0.88        0.41      0.57 o 
  -2  20   1       16.05       17.90      0.77 o 
  -1  20   1       42.21       37.00      1.05 o 
   0  20   1       24.60       20.52      0.72 o 
   1  20   1        0.09       -0.35      0.55 o 
   2  20   1        0.09        0.50      0.66 o 
   3  20   1        0.21        0.09      0.82 o 
   4  20   1       11.33       14.67      0.99 o 
  -4  21   1       28.39       27.62      0.87 o 
  -3  21   1       24.27       21.51      0.99 o 
  -2  21   1        0.34        0.66      0.47 o 
  -1  21   1        1.38        1.51      0.50 o 
   0  21   1        1.13        0.67      0.48 o 
   1  21   1       85.56       79.37      1.67 o 
   2  21   1       66.85       67.31      1.49 o 
   3  21   1        2.07        1.48      0.76 o 
   4  21   1        1.35        2.97      0.54 o 
  -3  22   1       63.08       61.03      0.89 o 
  -2  22   1       41.21       42.87      0.78 o 
  -1  22   1      127.89      131.71      1.43 o 
   0  22   1       15.49       12.92      0.80 o 
   1  22   1       34.67       35.10      1.09 o 
   2  22   1        4.90        6.84      0.91 o 
   3  22   1       54.73       53.24      1.40 o 
  -2  23   1        0.40        0.83      0.55 o 
  -1  23   1       25.50       23.86      1.16 o 
   0  23   1        0.15        0.47      0.47 o 
   1  23   1       25.55       28.33      1.27 o 
   2  23   1       36.65       42.48      1.24 o 
  -1  24   1        1.61        1.22      0.47 o 
   0  24   1       17.66       20.17      1.13 o 
   1  24   1       18.73       19.84      0.76 o 
  -8   0   2       66.94       78.26      2.10 o 
  -7   0   2       20.75       22.37      1.66 o 
  -6   0   2      123.03      119.40      3.24 o 
  -5   0   2        1.11        1.21      1.78 o 
  -4   0   2      323.19      267.03      4.90 o 
  -3   0   2      474.31      489.97      5.81 o 
  -2   0   2     1285.91     1230.87      7.11 o 
  -1   0   2     1377.05     1407.84      6.60 o 
   2   0   2      712.79      790.92      2.50 o 
   3   0   2       19.70       17.50      1.04 o 
   4   0   2       47.79       35.33      2.09 o 
   5   0   2     1206.35     1170.82     11.81 o 
   6   0   2      328.35      324.53      5.01 o 
   7   0   2        7.35        8.07      1.19 o 
   8   0   2      118.36      116.83      2.23 o 
  -8   1   2       35.14       29.24      0.98 o 
  -7   1   2        0.08        0.40      0.74 o 
  -6   1   2      142.27      151.15      2.00 o 
  -5   1   2        0.48       -0.53      1.27 o 
  -4   1   2      202.25      185.73      2.95 o 
  -3   1   2      405.83      396.13      5.12 o 
  -2   1   2     4783.58     4251.54      9.40 o 
  -1   1   2       63.02       67.35      1.34 o 
   0   1   2      742.21      664.93      4.86 o 
   1   1   2       50.79       38.47      0.72 o 
   2   1   2     1047.58     1156.74      3.90 o 
   3   1   2     1664.44     1694.99      6.49 o 
   4   1   2        0.67        1.30      0.93 o 
   5   1   2       62.73       62.40      2.07 o 
   6   1   2      208.69      199.77      8.04 o 
   7   1   2       86.55       90.46      1.78 o 
   8   1   2       11.78       11.79      0.70 o 
  -8   2   2        4.09        2.59      0.57 o 
  -7   2   2       26.21       23.54      1.29 o 
  -6   2   2       33.27       38.82      1.13 o 
  -5   2   2      215.60      193.52      8.55 o 
  -4   2   2       48.04       44.86      1.58 o 
  -3   2   2      775.98      764.46     18.92 o 
  -2   2   2      329.05      354.72      2.83 o 
  -1   2   2     7702.73     5833.05     33.99 o 
   0   2   2        3.73        4.47      0.34 o 
   1   2   2      694.52      716.60      3.09 o 
   2   2   2      887.51      958.06      4.25 o 
   3   2   2        7.98       10.79      0.66 o 
   4   2   2       97.57      125.01      7.95 o 
   5   2   2       31.34       28.73      1.47 o 
   6   2   2       18.19       15.17      0.97 o 
   7   2   2       14.53       15.92      1.58 o 
   8   2   2        0.19        0.53      0.48 o 
  -8   3   2        2.17        2.92      0.47 o 
  -7   3   2      282.89      281.42      3.44 o 
  -6   3   2      133.92      125.38      2.61 o 
  -5   3   2      522.11      453.21     11.63 o 
  -4   3   2      828.08      753.52      8.18 o 
  -3   3   2      122.82      128.50      2.28 o 
  -2   3   2     4569.54     4165.41      8.25 o 
  -1   3   2     4668.86     4192.32     12.24 o 
   0   3   2     1188.86      987.73      5.69 o 
   1   3   2     2900.58     2723.97     32.03 o 
   2   3   2      414.72      450.98      9.89 o 
   3   3   2     1809.43     1838.84     46.57 o 
   4   3   2       30.51       27.00      1.25 o 
   5   3   2        5.78        7.35      2.34 o 
   6   3   2       21.36       20.84      3.53 o 
   7   3   2      168.98      169.71      3.57 o 
   8   3   2        9.03        9.40      0.56 o 
  -8   4   2        4.35        5.82      0.59 o 
  -7   4   2      201.28      189.84      6.38 o 
  -6   4   2      172.20      156.84      2.70 o 
  -5   4   2      138.38      132.54      4.38 o 
  -4   4   2     1216.22     1258.01     20.72 o 
  -3   4   2     2907.85     2987.88     22.03 o 
  -2   4   2      300.22      301.61      2.71 o 
  -1   4   2       72.88       71.22      1.78 o 
   0   4   2     3377.94     3199.56     11.26 o 
   1   4   2     1018.01     1103.68     17.58 o 
   2   4   2        4.22        7.09      0.37 o 
   3   4   2      131.35      153.88      1.98 o 
   4   4   2      351.71      359.62     21.83 o 
   5   4   2      446.08      460.52      8.24 o 
   6   4   2       25.66       25.82      1.74 o 
   7   4   2        6.43        7.59      0.80 o 
   8   4   2        2.24        1.89      0.68 o 
  -8   5   2       14.33       12.65      0.61 o 
  -7   5   2        3.53        3.28      1.19 o 
  -6   5   2      244.41      233.66      7.50 o 
  -5   5   2     1560.81     1540.16     26.21 o 
  -4   5   2        8.04       19.16      7.90 o 
  -3   5   2      457.96      504.87      6.08 o 
  -2   5   2      366.77      352.18      3.02 o 
  -1   5   2       84.09       96.14      2.45 o 
   0   5   2     1973.79     2007.32      9.93 o 
   1   5   2      661.56      737.92      4.41 o 
   2   5   2      324.13      351.74      5.53 o 
   3   5   2       88.20       71.40      5.96 o 
   4   5   2       31.46       30.07      2.09 o 
   5   5   2       87.47       94.63      2.70 o 
   6   5   2       32.84       36.38      2.27 o 
   7   5   2        1.11        1.40      0.70 o 
   8   5   2        1.53        0.38      0.61 o 
  -8   6   2        0.87        0.71      0.39 o 
  -7   6   2       24.23       22.87      1.57 o 
  -6   6   2      124.38      119.56      2.73 o 
  -5   6   2      241.54      235.40      3.67 o 
  -4   6   2     1230.75     1318.06     67.91 o 
  -3   6   2      579.87      725.52      7.91 o 
  -2   6   2      200.49      232.35      3.51 o 
  -1   6   2      410.91      405.43      6.84 o 
   0   6   2       95.62       76.93      2.18 o 
   1   6   2      773.25      756.91      3.56 o 
   2   6   2       61.40       76.41      1.72 o 
   3   6   2       27.19       45.44      3.00 o 
   4   6   2      201.53      180.43      4.90 o 
   5   6   2      433.23      396.64     13.35 o 
   6   6   2       23.76       23.15      1.59 o 
   7   6   2        3.41        4.05      0.96 o 
   8   6   2        0.16        0.42      0.56 o 
  -8   7   2       45.50       46.28      0.88 o 
  -7   7   2       14.48       10.79      0.78 o 
  -6   7   2       33.65       37.22      1.35 o 
  -5   7   2       83.38       77.36      2.54 o 
  -4   7   2      188.72      201.70      8.74 o 
  -3   7   2      805.45      811.86      4.89 o 
  -2   7   2     2592.59     2571.92      7.44 o 
  -1   7   2       10.31        7.21      0.68 o 
   0   7   2       23.35       22.44      0.93 o 
   1   7   2      645.95      646.58      5.01 o 
   2   7   2     1752.84     1815.71     32.79 o 
   3   7   2      458.67      476.99      7.10 o 
   4   7   2        6.46        8.33      1.80 o 
   5   7   2      148.61      137.56      3.67 o 
   6   7   2       17.57       16.86      1.05 o 
   7   7   2      159.62      157.05      2.21 o 
   8   7   2       11.69       12.30      0.71 o 
  -8   8   2       14.07       13.38      0.55 o 
  -7   8   2       52.27       48.69      1.81 o 
  -6   8   2       42.91       42.97      1.41 o 
  -5   8   2        0.61        1.37      0.85 o 
  -4   8   2        5.53       10.34      1.40 o 
  -3   8   2      217.37      236.81      2.62 o 
  -2   8   2      592.50      598.71      7.07 o 
  -1   8   2     1630.85     1574.65     32.08 o 
   0   8   2      436.79      480.72      4.17 o 
   1   8   2       59.18       54.50      1.33 o 
   2   8   2       42.50       42.72      1.44 o 
   3   8   2       13.84       16.74      1.11 o 
   4   8   2      128.47       99.34      3.76 o 
   5   8   2        5.11        6.45      0.85 o 
   6   8   2        3.39        3.18      0.76 o 
   7   8   2       12.74       12.63      0.82 o 
  -7   9   2       45.39       45.77      1.70 o 
  -6   9   2       32.92       32.76      1.22 o 
  -5   9   2       15.06       14.11      1.53 o 
  -4   9   2        3.56        4.30      3.03 o 
  -3   9   2       12.36       19.73      3.80 o 
  -2   9   2      992.98      974.61     12.98 o 
   0   9   2      261.80      295.43      3.50 o 
   1   9   2      339.95      383.35      3.88 o 
   2   9   2      130.61      134.99      3.34 o 
   3   9   2       93.99      110.83     11.20 o 
   4   9   2        6.56       10.45      1.92 o 
   5   9   2       33.30       31.64      1.21 o 
   6   9   2        4.16        4.49      0.75 o 
   7   9   2        1.60        1.16      0.83 o 
  -7  10   2       64.46       65.53      1.78 o 
  -6  10   2       11.99       13.41      0.88 o 
  -5  10   2      390.93      386.49     23.29 o 
  -4  10   2      853.63      859.52     16.00 o 
  -3  10   2      186.79      178.72      4.73 o 
  -2  10   2      110.98      101.58      2.35 o 
  -1  10   2        0.40        4.41      1.36 o 
   0  10   2     1017.12      982.66      8.16 o 
   1  10   2        5.26       10.65      0.88 o 
   2  10   2       76.84       85.90      3.20 o 
   3  10   2       74.71       81.65      2.17 o 
   4  10   2      432.61      418.40      3.89 o 
   5  10   2       16.44       15.86      1.00 o 
   6  10   2        0.17        1.33      0.94 o 
   7  10   2       64.74       66.95      2.92 o 
  -7  11   2        1.09        1.78      0.72 o 
  -6  11   2        0.36       -0.16      0.72 o 
  -5  11   2       17.94       18.42      1.48 o 
  -4  11   2      123.85      118.98      4.12 o 
  -3  11   2       44.97       39.77      2.65 o 
  -2  11   2      619.18      615.78      5.80 o 
  -1  11   2      269.79      307.74      6.37 o 
   0  11   2       87.24       82.85      2.10 o 
   1  11   2      639.59      761.23     10.62 o 
   2  11   2     1108.32     1194.67     40.05 o 
   3  11   2      161.74      157.20      4.50 o 
   4  11   2       70.16       65.32      1.41 o 
   5  11   2      470.53      455.51      8.57 o 
   6  11   2        0.60        0.40      0.67 o 
   7  11   2       45.35       46.70      1.54 o 
  -7  12   2       12.76       12.01      0.91 o 
  -6  12   2        0.80        0.41      0.95 o 
  -5  12   2        7.30        7.83      1.24 o 
  -4  12   2        3.89        2.21      1.15 o 
  -3  12   2       58.98       63.86      3.17 o 
  -2  12   2       77.69       83.84      2.29 o 
  -1  12   2       46.93       43.99      1.77 o 
   0  12   2      195.66      221.51      6.33 o 
   1  12   2      181.08      176.74      3.04 o 
   2  12   2      123.87      134.49      4.37 o 
   3  12   2       21.30       20.61      0.80 o 
   4  12   2       15.06       14.55      1.03 o 
   5  12   2        4.55        3.79      0.69 o 
   6  12   2       13.92       13.38      1.29 o 
   7  12   2       15.53       16.89      0.96 o 
  -7  13   2       51.29       55.84      1.39 o 
  -6  13   2      100.67       99.33      4.36 o 
  -5  13   2      193.12      165.60      3.48 o 
  -4  13   2       49.39       43.50      1.89 o 
  -3  13   2      235.24      200.83     11.01 o 
  -2  13   2      277.09      267.04      4.09 o 
  -1  13   2       71.47       71.30      3.63 o 
   0  13   2       40.73       39.80      1.63 o 
   1  13   2       69.88       53.57      1.63 o 
   2  13   2      255.77      246.63      5.89 o 
   3  13   2       40.63       38.36      1.04 o 
   4  13   2      235.09      225.17      3.56 o 
   5  13   2       26.39       25.01      0.98 o 
   6  13   2        0.19        0.93      0.85 o 
   7  13   2      129.94      133.11      1.88 o 
  -7  14   2       44.07       46.83      1.05 o 
  -6  14   2       37.31       36.24      1.54 o 
  -5  14   2       12.28       13.15      0.92 o 
  -4  14   2       17.06       13.25      0.90 o 
  -3  14   2      217.82      211.09      4.09 o 
  -2  14   2       96.10       85.43      1.77 o 
  -1  14   2      586.86      532.38      5.78 o 
   0  14   2      326.02      323.99      4.50 o 
   1  14   2       44.24       42.92      2.63 o 
   2  14   2       21.06       22.79      0.91 o 
   3  14   2       33.53       30.24      0.87 o 
   4  14   2        9.40        9.34      1.14 o 
   5  14   2       90.05      101.82      8.55 o 
   6  14   2        0.83        1.21      0.55 o 
  -6  15   2       30.55       27.81      1.31 o 
  -5  15   2       30.25       28.52      1.48 o 
  -4  15   2       66.05       58.47      1.86 o 
  -3  15   2        2.43        0.86      1.46 o 
  -2  15   2       50.15       48.32      1.47 o 
  -1  15   2        0.74        1.96      0.68 o 
   0  15   2       19.26       19.52      0.75 o 
   1  15   2        2.54        3.69      1.17 o 
   2  15   2      209.92      185.92      2.26 o 
   3  15   2        5.02        4.54      0.69 o 
   4  15   2       11.80       11.05      0.80 o 
   5  15   2       45.46       45.11      1.52 o 
   6  15   2        3.58        3.66      0.52 o 
  -6  16   2        0.13        0.94      0.66 o 
  -5  16   2       28.33       22.84      1.41 o 
  -4  16   2      142.60      131.29      3.18 o 
  -3  16   2       41.04       41.29      1.89 o 
  -2  16   2       65.62       65.45      1.38 o 
  -1  16   2      687.75      649.59      7.65 o 
   0  16   2     1781.09     1616.26      6.27 o 
   1  16   2       27.61       23.31      0.85 o 
   2  16   2       12.82       11.65      0.78 o 
   3  16   2       93.50       75.92      1.89 o 
   4  16   2       79.05       76.14      1.33 o 
   5  16   2       35.33       29.70      1.60 o 
   6  16   2       14.79       14.91      0.79 o 
  -6  17   2       63.35       67.93      1.36 o 
  -5  17   2       90.19       90.58      2.25 o 
  -4  17   2       57.59       49.03      1.98 o 
  -3  17   2      509.40      460.09     20.70 o 
  -2  17   2      759.99      633.69     13.39 o 
  -1  17   2       36.51       37.01      0.95 o 
   0  17   2       39.49       36.93      0.85 o 
   1  17   2       10.57        8.51      0.60 o 
   2  17   2      337.69      277.42      3.70 o 
   3  17   2       70.08       66.46      1.71 o 
   4  17   2        7.91        9.64      0.62 o 
   5  17   2        1.01        1.42      0.53 o 
  -5  18   2        0.67        0.49      0.65 o 
  -4  18   2        5.96        5.40      1.04 o 
  -3  18   2       16.97       14.71      0.92 o 
  -2  18   2        1.90        1.25      0.56 o 
  -1  18   2      101.55      104.75      2.09 o 
   0  18   2      324.12      270.26      2.40 o 
   1  18   2       78.11       70.33      1.12 o 
   2  18   2        5.94        4.88      0.68 o 
   3  18   2        5.65        5.16      1.13 o 
   4  18   2        9.12        6.75      1.12 o 
   5  18   2        4.94        6.17      0.78 o 
  -5  19   2       41.20       39.62      1.18 o 
  -4  19   2       44.21       43.78      1.63 o 
  -3  19   2       67.09       66.33      1.57 o 
  -2  19   2      107.13      106.90      1.56 o 
  -1  19   2        1.75        1.26      0.53 o 
   0  19   2       18.94       13.41      0.57 o 
   1  19   2        0.98        0.63      0.51 o 
   2  19   2       43.11       41.94      1.17 o 
   3  19   2        0.46        0.10      0.97 o 
   4  19   2        0.32        0.89      0.73 o 
   5  19   2       18.61       20.48      0.79 o 
  -4  20   2       63.94       63.43      1.68 o 
  -3  20   2       76.62       81.51      1.96 o 
  -2  20   2       83.06       79.79      1.28 o 
  -1  20   2       26.71       24.89      0.80 o 
   0  20   2      252.49      234.43      2.36 o 
   1  20   2        0.45        0.99      0.50 o 
   2  20   2       23.27       20.68      0.86 o 
   3  20   2        2.81        3.87      0.93 o 
   4  20   2       41.16       44.03      1.39 o 
  -4  21   2        0.05        0.12      0.51 o 
  -3  21   2       23.41       21.37      1.10 o 
  -2  21   2        4.62        4.84      0.59 o 
  -1  21   2       12.87       10.73      0.52 o 
   0  21   2        9.05        9.29      0.53 o 
   1  21   2        0.56        0.15      0.50 o 
   2  21   2       81.12       78.73      1.56 o 
   3  21   2       54.74       59.55      1.72 o 
   4  21   2       15.34       16.91      0.72 o 
  -3  22   2       34.69       28.86      0.96 o 
  -2  22   2        6.65        7.23      0.57 o 
  -1  22   2        1.13        1.37      0.42 o 
   0  22   2        1.22        1.04      0.54 o 
   1  22   2        8.09        5.99      0.63 o 
   2  22   2       36.36       44.58      1.50 o 
   3  22   2       90.39       97.34      1.72 o 
  -2  23   2       94.10       80.79      1.30 o 
  -1  23   2        1.70        2.70      0.77 o 
   0  23   2       22.90       25.31      1.14 o 
   1  23   2        6.22        4.92      0.48 o 
   2  23   2      165.77      185.94      2.22 o 
  -8   1   3       15.82       19.78      0.60 o 
  -7   1   3       14.49       13.82      0.98 o 
  -6   1   3        7.76        5.50      0.85 o 
  -5   1   3       18.98       18.01      1.38 o 
  -4   1   3       55.45       45.18      1.60 o 
  -3   1   3     1307.44     1198.85     11.77 o 
  -2   1   3      614.31      553.11      6.41 o 
  -1   1   3      788.26      779.42      4.13 o 
   0   1   3     3339.00     2772.65     52.14 o 
   1   1   3     2504.22     2555.75     13.74 o 
   2   1   3        1.08        1.83      0.37 o 
   3   1   3       51.95       50.73      1.59 o 
   4   1   3      141.10      139.34      2.24 o 
   5   1   3      190.10      180.73      2.26 o 
   6   1   3        0.46        1.77      0.81 o 
   7   1   3        0.94        1.05      0.69 o 
   8   1   3        4.00        3.32      0.74 o 
  -8   2   3        0.12        0.40      0.38 o 
  -7   2   3       12.36       12.20      0.96 o 
  -6   2   3      279.59      265.79     10.59 o 
  -5   2   3      404.96      338.13     12.19 o 
  -4   2   3       13.12        9.55      1.60 o 
  -3   2   3      272.71      277.49      3.50 o 
  -2   2   3      413.73      409.65      5.93 o 
  -1   2   3     2960.47     2698.07     10.24 o 
   0   2   3     3577.40     2887.34     29.74 o 
   1   2   3      300.58      338.81      2.66 o 
   2   2   3      984.11      962.89      5.57 o 
   3   2   3      972.71      925.10      8.48 o 
   4   2   3      113.50      131.55      4.92 o 
   5   2   3      245.47      246.48      3.92 o 
   6   2   3       30.83       28.63      1.13 o 
   7   2   3        5.17        7.18      0.76 o 
   8   2   3        2.76        3.41      0.92 o 
  -8   3   3       23.26       25.88      0.74 o 
  -7   3   3        7.45        6.24      0.81 o 
  -6   3   3        0.21        0.85      0.84 o 
  -5   3   3       10.97       11.35      1.25 o 
  -4   3   3       16.61       27.09      1.67 o 
  -3   3   3        0.37        3.34      0.83 o 
  -2   3   3      127.82      136.97      3.19 o 
  -1   3   3      384.11      394.70      4.44 o 
   0   3   3     1495.64     1465.62      8.49 o 
   1   3   3      192.11      176.17      2.73 o 
   2   3   3        3.03        4.79      0.69 o 
   3   3   3        0.41        1.16      0.56 o 
   4   3   3       47.38       56.68      1.93 o 
   5   3   3        5.02        5.90      0.77 o 
   6   3   3       76.08       77.45      3.52 o 
   7   3   3        2.89        1.67      0.94 o 
   8   3   3       18.11       19.42      0.96 o 
  -8   4   3        0.72        1.00      0.40 o 
  -7   4   3        8.69        8.45      0.96 o 
  -6   4   3        0.96       -0.25      0.80 o 
  -5   4   3      329.08      298.02      9.03 o 
  -4   4   3       13.22       14.52      1.06 o 
  -3   4   3       45.05       37.44      1.72 o 
  -2   4   3      116.12      132.43      2.93 o 
  -1   4   3     1310.84     1326.79      8.37 o 
   0   4   3       36.17       57.30      5.16 o 
   1   4   3     1943.44     1990.07      9.76 o 
   2   4   3     2260.58     2348.60     14.78 o 
   3   4   3     1416.92     1475.93     12.50 o 
   4   4   3        0.32        1.68      1.65 o 
   5   4   3        3.97        6.36      0.81 o 
   6   4   3       19.38       21.36      0.88 o 
   7   4   3       80.27       85.16      4.90 o 
   8   4   3        2.40        1.83      0.57 o 
  -8   5   3       31.11       33.60      0.98 o 
  -7   5   3      124.78      121.59      2.13 o 
  -6   5   3       14.79       17.28      0.85 o 
  -5   5   3       32.03       36.78      1.16 o 
  -4   5   3      159.17      174.38      4.16 o 
  -3   5   3     1198.62     1108.60      8.93 o 
  -2   5   3      278.62      265.52      4.25 o 
  -1   5   3        5.95        7.75      0.96 o 
   0   5   3     1534.12     1483.28      9.10 o 
   1   5   3     4123.91     4052.98     21.43 o 
   2   5   3       14.51       24.01      0.97 o 
   3   5   3      939.77      982.15     10.44 o 
   4   5   3      322.74      306.95      6.45 o 
   5   5   3      490.96      484.70      8.35 o 
   6   5   3       15.48       14.90      1.24 o 
   7   5   3        0.10        1.36      0.64 o 
   8   5   3        0.43        0.77      0.54 o 
  -8   6   3        1.40        1.26      0.32 o 
  -7   6   3       57.92       63.65      1.59 o 
  -6   6   3       22.33       22.19      1.15 o 
  -5   6   3       85.42       73.49      1.58 o 
  -4   6   3        0.15        1.55      1.89 o 
  -3   6   3       52.86       55.78      1.62 o 
  -2   6   3      147.67      130.25      3.12 o 
  -1   6   3      255.29      249.22      4.16 o 
   0   6   3      492.57      454.09      5.44 o 
   1   6   3      759.55      852.00      6.98 o 
   2   6   3      186.98      198.78      2.80 o 
   3   6   3      978.27     1086.23     49.48 o 
   4   6   3      233.27      241.79      5.84 o 
   5   6   3       66.70       73.17      2.31 o 
   6   6   3       42.44       37.81      1.07 o 
   7   6   3       34.29       36.06      1.10 o 
   8   6   3        0.09       -0.36      0.49 o 
  -8   7   3       22.60       18.89      1.50 o 
  -7   7   3        6.75        6.43      0.72 o 
  -6   7   3        0.31        0.93      0.64 o 
  -5   7   3       66.63       60.44      2.08 o 
  -4   7   3       78.48       90.44      3.34 o 
  -3   7   3       91.44       85.98      2.00 o 
  -2   7   3      789.29      859.88     10.28 o 
  -1   7   3      283.43      316.62      4.95 o 
   0   7   3      254.52      272.24      4.55 o 
   1   7   3      685.48      794.96      6.20 o 
   2   7   3      145.58      137.74      3.41 o 
   3   7   3       38.06       32.44      1.35 o 
   4   7   3        0.04        0.01      2.13 o 
   5   7   3       43.12       45.69      1.91 o 
   6   7   3       47.45       48.37      1.86 o 
   7   7   3        1.51        1.42      0.60 o 
  -7   8   3       30.72       33.03      1.50 o 
  -6   8   3       32.57       30.45      0.98 o 
  -5   8   3        2.13        2.69      0.72 o 
  -4   8   3      345.68      373.24      6.78 o 
  -3   8   3       30.42       30.05      2.45 o 
  -2   8   3     2409.99     2381.77     15.77 o 
  -1   8   3     3457.22     3275.19     68.57 o 
   0   8   3      299.13      310.45      4.23 o 
   1   8   3      115.47      139.17      1.87 o 
   2   8   3      119.32      144.96      2.65 o 
   3   8   3      361.12      381.89      7.21 o 
   4   8   3      142.32      156.43      4.89 o 
   5   8   3        1.76        0.89      1.09 o 
   6   8   3      104.69      102.83      2.03 o 
   7   8   3       47.04       51.01      1.23 o 
  -7   9   3       16.54       19.05      1.16 o 
  -6   9   3       82.27       76.64      1.73 o 
  -5   9   3      279.31      273.68      4.47 o 
  -4   9   3     1228.15     1221.26     42.26 o 
  -3   9   3      370.36      371.46      4.48 o 
  -2   9   3      172.88      175.71      3.03 o 
  -1   9   3        4.23        5.96      0.84 o 
   0   9   3       31.26       25.18      1.20 o 
   1   9   3     1412.13     1447.01     17.79 o 
   2   9   3     1088.51     1164.75     43.92 o 
   3   9   3        3.10        4.56      1.22 o 
   4   9   3      313.82      327.79      4.72 o 
   5   9   3       13.25       14.26      1.31 o 
   6   9   3       15.51       13.46      0.94 o 
   7   9   3      135.10      145.46      5.08 o 
  -7  10   3        0.41       -0.04      0.61 o 
  -6  10   3        8.03        8.11      0.79 o 
  -5  10   3       57.16       55.15      2.60 o 
  -4  10   3        5.94        5.72      1.09 o 
  -3  10   3      216.48      251.61      4.51 o 
  -2  10   3      255.31      271.46      3.91 o 
  -1  10   3      258.69      273.03      3.81 o 
   0  10   3      179.10      197.64      6.39 o 
   1  10   3       95.02      101.66      2.90 o 
   2  10   3        7.14        7.62      1.52 o 
   3  10   3       72.54       70.79      2.03 o 
   4  10   3        1.81        2.65      1.20 o 
   5  10   3        9.09        9.15      1.02 o 
   6  10   3      130.43      128.76      3.13 o 
   7  10   3       25.51       26.28      1.19 o 
  -7  11   3       36.68       37.03      1.31 o 
  -6  11   3        5.27        4.97      1.09 o 
  -5  11   3        3.86        3.22      1.10 o 
  -4  11   3       28.37       25.61      1.58 o 
  -3  11   3      146.81      144.20      4.68 o 
  -2  11   3       11.19       15.54      1.28 o 
  -1  11   3       28.48       33.36      1.46 o 
   0  11   3       67.56       74.11      2.48 o 
   1  11   3      370.88      407.48      4.68 o 
   2  11   3       17.25       14.67      1.23 o 
   3  11   3       27.19       31.24      1.19 o 
   4  11   3       41.95       43.53      1.32 o 
   5  11   3      727.91      710.31     31.66 o 
   6  11   3      179.39      181.86      8.41 o 
   7  11   3        0.02        0.51      0.60 o 
  -7  12   3       37.49       42.89      1.24 o 
  -6  12   3       46.87       44.70      1.83 o 
  -5  12   3      231.82      221.04      4.07 o 
  -4  12   3      106.81      105.19      2.78 o 
  -3  12   3       57.49       63.92      1.86 o 
  -2  12   3      167.59      160.80      3.31 o 
  -1  12   3      296.90      280.49     14.03 o 
   0  12   3       53.04       62.57      2.01 o 
   1  12   3      364.89      380.89      7.01 o 
   2  12   3      376.33      373.17      7.08 o 
   3  12   3      964.74      865.96      4.70 o 
   4  12   3      512.03      493.97      6.11 o 
   5  12   3       63.05       72.81      1.59 o 
   6  12   3      128.64      135.20      7.14 o 
   7  12   3       63.97       68.54      1.42 o 
  -7  13   3       76.61       83.94      1.47 o 
  -6  13   3        1.07        1.07      0.80 o 
  -5  13   3       30.78       27.54      1.15 o 
  -4  13   3      113.40       94.35      1.93 o 
  -3  13   3       71.97       64.34      2.36 o 
  -2  13   3        1.75        1.27      1.47 o 
  -1  13   3       33.31       34.76      1.67 o 
   0  13   3        6.25        7.46      1.23 o 
   1  13   3      170.36      156.75      4.70 o 
   2  13   3       85.64       92.90      1.54 o 
   3  13   3      906.73      803.31      4.62 o 
   4  13   3      719.48      677.48      7.14 o 
   5  13   3       12.77       14.09      0.90 o 
   6  13   3        9.24        7.21      0.96 o 
  -6  14   3        0.64        0.73      0.69 o 
  -5  14   3        2.31        2.30      0.89 o 
  -4  14   3        0.00       -0.77      1.10 o 
  -3  14   3      180.69      162.90      3.58 o 
  -2  14   3       74.18       77.52      1.79 o 
  -1  14   3       48.70       47.32      2.16 o 
   0  14   3      211.81      205.72      3.41 o 
   1  14   3     1363.22     1287.88      4.84 o 
   2  14   3      664.74      626.45      4.04 o 
   3  14   3      185.26      161.61      2.65 o 
   4  14   3       62.18       60.55      1.59 o 
   5  14   3        1.05        1.42      0.70 o 
   6  14   3       19.98       17.77      0.71 o 
  -6  15   3        5.62        7.26      0.79 o 
  -5  15   3       15.61       16.26      1.27 o 
  -4  15   3        4.08        6.47      1.16 o 
  -3  15   3       15.69       19.20      1.56 o 
  -2  15   3       55.96       55.97      1.79 o 
  -1  15   3       17.96       17.10      0.77 o 
   0  15   3      171.75      160.57      3.13 o 
   1  15   3     1306.87     1188.17      5.55 o 
   2  15   3      395.50      367.12      3.85 o 
   3  15   3        9.64       10.15      1.20 o 
   4  15   3       20.17       18.81      0.99 o 
   5  15   3       17.77       18.52      0.87 o 
   6  15   3       28.92       32.64      1.15 o 
  -6  16   3       48.60       45.18      2.76 o 
  -5  16   3        2.00        2.07      0.87 o 
  -4  16   3       10.83        5.17      1.20 o 
  -3  16   3       48.15       36.09      1.96 o 
  -2  16   3       34.49       33.65      2.23 o 
  -1  16   3     1053.07     1023.62      7.34 o 
   0  16   3      921.60      889.51      4.14 o 
   1  16   3       21.29       20.32      0.80 o 
   2  16   3      213.11      192.55      2.34 o 
   3  16   3        6.61        7.27      0.74 o 
   4  16   3       51.10       49.19      1.35 o 
   5  16   3       20.25       20.83      0.83 o 
   6  16   3       57.26       59.60      1.13 o 
  -5  17   3       11.47       11.57      1.05 o 
  -4  17   3        1.11        0.91      0.89 o 
  -3  17   3       71.13       82.47      7.21 o 
  -2  17   3        3.27        2.58      0.80 o 
  -1  17   3      379.93      336.61      3.90 o 
   0  17   3      119.37      111.74      1.45 o 
   1  17   3       42.36       37.68      0.99 o 
   2  17   3        0.04        0.55      0.61 o 
   3  17   3        1.58        2.13      1.07 o 
   4  17   3       40.14       41.27      1.64 o 
   5  17   3        9.38        6.30      0.72 o 
  -5  18   3       10.38       10.22      0.90 o 
  -4  18   3        1.06        1.80      0.91 o 
  -3  18   3      105.06      117.30      6.97 o 
  -2  18   3      125.30      111.15      2.08 o 
  -1  18   3        3.52        2.93      0.64 o 
   0  18   3      247.74      227.62      2.11 o 
   1  18   3        7.17        6.13      0.57 o 
   2  18   3      135.19      127.40      1.87 o 
   3  18   3       57.60       52.20      2.13 o 
   4  18   3       62.48       66.20      2.02 o 
   5  18   3        0.31        0.54      0.58 o 
  -5  19   3       79.42       88.67      1.52 o 
  -4  19   3        0.57        1.07      0.78 o 
  -3  19   3      117.01      126.45      2.13 o 
  -2  19   3      151.10      143.24      2.19 o 
  -1  19   3        4.97        7.68      0.84 o 
   0  19   3       81.84       85.54      1.38 o 
   1  19   3        5.97        5.14      0.71 o 
   2  19   3       37.76       36.87      1.21 o 
   3  19   3       31.00       33.51      1.70 o 
   4  19   3       87.82       94.39      1.49 o 
  -4  20   3       54.88       51.65      1.45 o 
  -3  20   3       33.88       39.26      1.62 o 
  -2  20   3        0.56        0.69      0.52 o 
  -1  20   3       19.44       18.35      0.70 o 
   0  20   3        3.93        4.53      0.44 o 
   1  20   3        5.80        6.47      0.85 o 
   2  20   3       25.21       23.19      1.03 o 
   3  20   3       16.53       17.00      0.87 o 
   4  20   3        1.68        1.67      0.61 o 
  -4  21   3        0.67        1.25      0.45 o 
  -3  21   3       20.73       24.64      1.17 o 
  -2  21   3        4.35        6.37      0.49 o 
  -1  21   3        0.02        0.76      0.50 o 
   0  21   3        1.41        1.17      0.48 o 
   1  21   3      155.97      152.58      1.80 o 
   2  21   3       71.51       75.45      1.43 o 
   3  21   3       18.36       22.18      1.09 o 
  -3  22   3       12.73       10.98      0.64 o 
  -2  22   3       17.92       19.12      2.37 o 
  -1  22   3      193.27      207.17      1.62 o 
   0  22   3       27.74       30.20      0.72 o 
   1  22   3       14.14       15.24      0.89 o 
   2  22   3        6.13        6.90      0.78 o 
   3  22   3       38.52       39.48      0.97 o 
  -1  23   3       31.10       25.32      0.86 o 
   0  23   3        2.37        0.97      0.55 o 
   1  23   3       31.76       28.71      0.87 o 
  -8   0   4       12.58       15.95      0.74 o 
  -7   0   4       56.41       59.40      2.32 o 
  -6   0   4      210.90      196.78      4.17 o 
  -5   0   4      440.06      447.99     19.18 o 
  -4   0   4      415.16      366.51      6.46 o 
  -3   0   4      368.21      302.80      4.98 o 
  -2   0   4      942.84      916.73      5.63 o 
  -1   0   4     1132.10     1164.31     12.27 o 
   0   0   4     1408.67     1409.56      8.34 o 
   1   0   4     1106.42     1228.31      7.15 o 
   2   0   4       53.71       55.75      2.19 o 
   3   0   4      521.55      556.41      7.51 o 
   4   0   4      183.79      185.15      3.25 o 
   5   0   4      356.14      337.12      4.96 o 
   6   0   4      428.89      373.52      5.35 o 
   7   0   4       17.24       15.42      1.22 o 
   8   0   4       42.91       42.18      1.01 o 
  -8   1   4       51.66       53.99      0.80 o 
  -7   1   4       43.79       46.32      1.09 o 
  -6   1   4       89.70       81.38      1.98 o 
  -5   1   4       35.74       32.32      1.19 o 
  -4   1   4       23.10       20.03      4.88 o 
  -3   1   4     1476.44     1488.72     15.82 o 
  -2   1   4      470.34      511.89      3.00 o 
  -1   1   4       77.84       93.76      1.61 o 
   0   1   4     2484.60     2378.19     21.95 o 
   1   1   4     3056.19     3206.86     38.22 o 
   2   1   4       72.33       69.12      1.72 o 
   3   1   4       77.49       84.84      2.14 o 
   4   1   4       15.11       13.76      0.87 o 
   5   1   4       55.71       49.20      3.13 o 
   6   1   4      172.75      158.22      5.02 o 
   7   1   4       33.72       34.38      1.12 o 
   8   1   4       42.01       46.22      1.10 o 
  -8   2   4        6.37        5.98      0.38 o 
  -7   2   4      126.96      135.55      1.58 o 
  -6   2   4        6.23        5.85      0.87 o 
  -5   2   4        5.79        8.09      0.77 o 
  -4   2   4       66.96       62.74      2.00 o 
  -3   2   4       45.11       51.29      1.33 o 
  -2   2   4      125.06      140.81      2.34 o 
  -1   2   4      285.83      316.39      4.36 o 
   0   2   4      122.89      147.38      1.99 o 
   1   2   4      197.60      192.28      3.14 o 
   2   2   4      431.82      429.11     15.56 o 
   3   2   4       31.25       34.87      1.05 o 
   4   2   4       81.74       84.88      3.54 o 
   5   2   4       31.62       26.74      1.16 o 
   6   2   4        0.04       -0.15      1.06 o 
   7   2   4       12.03       10.77      0.74 o 
   8   2   4        0.56        1.16      0.49 o 
  -8   3   4        3.15        3.33      0.41 o 
  -7   3   4       64.04       69.57      1.45 o 
  -6   3   4      190.91      191.68      2.86 o 
  -5   3   4      496.12      456.87      4.76 o 
  -4   3   4      154.59      134.75      2.88 o 
  -3   3   4      278.40      282.50      2.95 o 
  -2   3   4      149.87      138.49      3.52 o 
  -1   3   4      733.31      874.82      4.91 o 
   0   3   4      302.99      290.28      2.22 o 
   1   3   4      181.61      214.70      5.95 o 
   2   3   4      209.72      200.06      7.71 o 
   3   3   4     1213.08     1188.68     47.41 o 
   4   3   4      540.58      528.70      8.45 o 
   5   3   4      253.01      230.04      2.90 o 
   6   3   4        4.45        4.66      0.64 o 
   7   3   4       91.82       88.96      2.40 o 
   8   3   4        0.09        0.41      0.49 o 
  -8   4   4       34.71       40.89      0.75 o 
  -7   4   4      159.22      171.46      2.19 o 
  -6   4   4       58.33       58.80      4.27 o 
  -5   4   4       15.10       15.96      0.96 o 
  -4   4   4       15.06       17.41      1.00 o 
  -3   4   4       40.43       40.51      1.45 o 
  -2   4   4      110.49      102.77      5.42 o 
  -1   4   4     1923.06     2007.77     52.00 o 
   0   4   4     2011.00     2082.09     30.07 o 
   1   4   4       21.22       13.58      1.16 o 
   2   4   4      246.92      267.66      3.97 o 
   3   4   4      347.11      409.46     28.13 o 
   4   4   4        7.51        5.60      1.91 o 
   5   4   4      665.98      587.90      5.12 o 
   6   4   4       49.35       47.60      2.42 o 
   7   4   4        3.04        3.66      0.93 o 
   8   4   4        1.74        2.39      0.46 o 
  -8   5   4        5.40        4.46      0.38 o 
  -7   5   4        0.15        1.17      0.71 o 
  -6   5   4       81.72       77.60      1.87 o 
  -5   5   4       53.22       65.01      1.59 o 
  -4   5   4       48.78       47.20      1.82 o 
  -3   5   4       76.34       84.81      2.13 o 
  -2   5   4       79.42       75.13      1.82 o 
  -1   5   4       20.47       23.41      1.79 o 
   0   5   4      192.91      212.52      5.85 o 
   1   5   4       77.01      103.54      5.00 o 
   2   5   4      610.26      704.68     25.52 o 
   3   5   4      560.26      585.25      8.47 o 
   4   5   4       49.39       47.29      2.80 o 
   5   5   4       36.16       30.71      1.20 o 
   6   5   4       22.70       21.14      1.03 o 
   7   5   4        1.20        0.94      0.86 o 
  -8   6   4        5.28        5.93      0.62 o 
  -7   6   4       22.56       20.39      0.78 o 
  -6   6   4       28.78       27.86      1.61 o 
  -5   6   4      604.26      596.28      4.14 o 
  -4   6   4      453.95      462.59     18.57 o 
  -3   6   4      312.58      279.97      5.17 o 
  -2   6   4     1051.59      967.20      9.23 o 
  -1   6   4      125.09      124.09      3.27 o 
   1   6   4      540.03      686.90      6.12 o 
   2   6   4      328.76      316.23      9.61 o 
   3   6   4      892.36      953.11     10.89 o 
   4   6   4       66.16       59.00      3.01 o 
   5   6   4       44.72       42.39      1.81 o 
   6   6   4        7.21        6.84      0.63 o 
   7   6   4        0.10        0.46      0.60 o 
  -7   7   4       13.46       17.04      1.21 o 
  -6   7   4        1.23        0.06      0.89 o 
  -5   7   4       54.16       49.84      1.75 o 
  -4   7   4      231.88      222.60      3.92 o 
  -3   7   4      178.99      189.75     11.59 o 
  -2   7   4      245.10      233.63      4.73 o 
  -1   7   4       69.88       53.50      2.29 o 
   0   7   4     1010.47      954.89      9.13 o 
   1   7   4      646.60      759.54      7.46 o 
   2   7   4      394.40      366.27      4.14 o 
   3   7   4        4.06        9.13      1.80 o 
   4   7   4        0.98        2.72      0.88 o 
   5   7   4      152.40      150.18      3.24 o 
   6   7   4       25.05       26.24      0.87 o 
   7   7   4      133.92      141.56      4.56 o 
  -7   8   4        2.05        2.01      0.49 o 
  -6   8   4       18.08       18.49      0.96 o 
  -5   8   4       89.13       92.84      5.32 o 
  -4   8   4       19.80       16.19      1.19 o 
  -3   8   4       37.94       37.26      3.52 o 
  -2   8   4      500.02      538.32      5.32 o 
  -1   8   4     1098.28     1205.49     10.88 o 
   0   8   4        0.43        0.51      1.15 o 
   1   8   4      162.92      208.09      2.88 o 
   2   8   4       59.79       62.93      1.83 o 
   4   8   4       58.83       55.23      1.66 o 
   5   8   4        1.33        2.26      0.82 o 
   6   8   4       20.13       21.26      1.18 o 
   7   8   4        0.41        1.11      0.49 o 
  -7   9   4        9.32       10.05      1.26 o 
  -6   9   4        0.30        0.14      0.77 o 
  -5   9   4       33.22       35.31      1.60 o 
  -4   9   4      141.91      130.91      1.99 o 
  -3   9   4       83.87       89.38      2.41 o 
  -2   9   4       19.18       20.00      2.36 o 
  -1   9   4      184.38      227.65      4.24 o 
   0   9   4      283.49      250.08      8.55 o 
   1   9   4      190.67      202.22      2.94 o 
   2   9   4      542.11      550.88     36.13 o 
   3   9   4       83.92       78.14      3.27 o 
   4   9   4      192.17      188.34      3.71 o 
   5   9   4      159.27      147.03      3.22 o 
   6   9   4       14.63       14.90      0.92 o 
   7   9   4       26.81       26.05      0.78 o 
  -7  10   4       73.46       79.23      1.07 o 
  -6  10   4        6.63        6.86      0.71 o 
  -5  10   4      173.49      177.95      3.45 o 
  -4  10   4        5.90        2.97      1.09 o 
  -3  10   4      114.04      118.58      2.81 o 
  -2  10   4      558.45      544.88      6.64 o 
  -1  10   4       10.59       14.26      1.11 o 
   0  10   4      864.62      839.13     23.79 o 
   1  10   4      173.49      194.80      3.03 o 
   2  10   4      685.37      681.89     48.07 o 
   3  10   4       61.29       59.14      3.21 o 
   4  10   4      154.95      171.97      3.70 o 
   5  10   4      104.39      112.13      2.78 o 
   6  10   4        0.65       -0.05      0.75 o 
   7  10   4       28.20       25.33      0.98 o 
  -7  11   4        0.59        0.88      0.49 o 
  -6  11   4        0.28        0.65      0.87 o 
  -5  11   4       25.68       22.03      1.47 o 
  -4  11   4       79.47       69.23      2.42 o 
  -3  11   4       27.30       22.73      1.17 o 
  -2  11   4       91.21      101.97      4.18 o 
  -1  11   4       72.76       73.85      2.24 o 
   0  11   4       36.09       36.75      1.88 o 
   1  11   4      176.48      196.33     10.30 o 
   2  11   4      425.71      454.64     37.09 o 
   3  11   4      164.00      157.97      4.94 o 
   4  11   4      178.82      187.18      6.74 o 
   5  11   4      119.19      128.00      2.71 o 
   6  11   4        7.85        7.94      0.69 o 
   7  11   4       30.33       33.55      0.98 o 
  -7  12   4       49.61       46.87      1.22 o 
  -6  12   4        0.28       -0.78      0.78 o 
  -5  12   4       11.48        9.35      1.21 o 
  -4  12   4       55.46       57.60      2.18 o 
  -3  12   4      157.35      159.42      3.48 o 
  -2  12   4      534.64      507.14     21.29 o 
  -1  12   4       12.73       13.80      2.83 o 
   0  12   4      219.36      226.81      3.80 o 
   1  12   4        7.16        6.68      1.94 o 
   2  12   4       29.71       34.04      1.11 o 
   3  12   4       24.86       21.32      1.11 o 
   4  12   4       12.38        7.21      1.28 o 
   5  12   4       13.24       14.58      0.72 o 
   6  12   4        3.08        4.24      0.74 o 
  -6  13   4       54.35       54.10      1.66 o 
  -5  13   4      222.51      214.00      3.75 o 
  -4  13   4       71.20       67.02      2.40 o 
  -3  13   4       46.42       37.79      1.82 o 
  -2  13   4       61.90       57.12      1.54 o 
  -1  13   4      239.33      229.92      3.35 o 
   0  13   4     1319.33     1281.86     28.79 o 
   1  13   4      583.83      589.22      4.17 o 
   2  13   4      290.24      267.88      5.37 o 
   3  13   4       74.26       70.66      1.82 o 
   4  13   4      197.90      207.15      3.97 o 
   5  13   4        9.21        9.84      0.81 o 
   6  13   4        0.05        0.05      0.68 o 
  -6  14   4       20.69       21.30      1.01 o 
  -5  14   4        0.01        1.00      0.87 o 
  -4  14   4      115.41      102.75      2.80 o 
  -3  14   4      159.97      139.17      3.33 o 
  -2  14   4       38.02       40.01      1.89 o 
  -1  14   4       57.05       63.77      1.30 o 
   0  14   4       18.78       21.00      1.13 o 
   1  14   4       38.12       37.04      1.03 o 
   2  14   4        0.32        1.36      0.66 o 
   3  14   4      208.80      188.90      2.82 o 
   4  14   4        3.95        3.16      1.08 o 
   5  14   4      151.43      173.19      9.36 o 
   6  14   4        0.15        0.29      0.56 o 
  -6  15   4        0.21        0.36      0.39 o 
  -5  15   4        5.97        6.73      0.93 o 
  -4  15   4        1.62        0.80      0.97 o 
  -3  15   4       80.04       66.00      2.40 o 
  -2  15   4       50.68       51.42      2.19 o 
  -1  15   4       21.22       18.55      1.03 o 
   0  15   4      563.73      530.06      5.50 o 
   1  15   4       62.34       56.68      1.28 o 
   2  15   4      859.71      802.24      5.01 o 
   3  15   4        6.36        9.12      2.39 o 
   4  15   4       24.99       25.77      1.50 o 
   5  15   4        1.32        1.47      0.58 o 
   6  15   4       14.95       16.93      0.75 o 
  -6  16   4       43.93       45.34      1.00 o 
  -5  16   4        0.37        0.20      0.51 o 
  -4  16   4       12.64       10.78      1.20 o 
  -3  16   4       46.37       44.64      2.00 o 
  -2  16   4      278.47      267.93      4.67 o 
  -1  16   4      383.16      370.66     13.18 o 
   0  16   4     1107.00     1046.28     12.47 o 
   1  16   4        0.46        0.72      0.55 o 
   2  16   4       32.46       29.74      1.11 o 
   3  16   4       66.08       59.66      1.64 o 
   4  16   4      148.29      150.89      2.98 o 
   5  16   4      195.13      201.31      3.98 o 
  -5  17   4       25.67       29.28      1.20 o 
  -4  17   4       74.19       76.85      2.19 o 
  -3  17   4      141.42      124.34      3.06 o 
  -2  17   4      584.19      575.92     30.96 o 
  -1  17   4        6.67        5.62      0.84 o 
   0  17   4       16.01       15.94      0.65 o 
   1  17   4       63.94       57.29      1.32 o 
   2  17   4      104.58       93.12      1.90 o 
   3  17   4      171.97      163.22      3.49 o 
   4  17   4      112.47      124.28      4.84 o 
   5  17   4        3.63        3.78      0.59 o 
  -5  18   4        0.60        0.75      0.52 o 
  -4  18   4       41.15       38.25      1.55 o 
  -3  18   4       27.23       26.83      1.60 o 
  -2  18   4      107.03      110.41      7.23 o 
  -1  18   4       22.50       26.00      0.94 o 
   0  18   4       57.12       51.43      1.04 o 
   1  18   4       41.80       38.18      0.93 o 
   2  18   4        0.35        1.21      0.59 o 
   3  18   4       25.89       23.95      1.51 o 
   4  18   4        9.38        9.85      1.04 o 
   5  18   4        9.66       10.10      0.61 o 
  -4  19   4      121.11      120.50      2.24 o 
  -3  19   4        1.58        2.94      0.75 o 
  -2  19   4       94.05      106.43      1.78 o 
  -1  19   4        0.65        0.99      0.57 o 
   0  19   4        3.56        4.54      0.47 o 
   1  19   4       15.78       15.87      0.66 o 
   2  19   4       24.96       25.77      0.89 o 
   3  19   4       63.50       64.49      2.01 o 
   4  19   4        0.91        0.35      0.44 o 
  -4  20   4      204.49      201.97      2.34 o 
  -3  20   4       95.87      100.54      2.72 o 
  -2  20   4       32.52       38.93      1.26 o 
  -1  20   4        5.18        5.68      0.56 o 
   0  20   4      111.22      113.40      2.11 o 
   1  20   4       72.55       73.43      1.07 o 
   2  20   4        3.48        3.06      0.58 o 
   3  20   4       18.79       18.53      0.78 o 
   4  20   4        3.94        4.03      0.51 o 
  -3  21   4        3.24        3.50      0.67 o 
  -2  21   4       23.29       22.78      0.81 o 
  -1  21   4       50.41       55.01      0.98 o 
   0  21   4        5.99        7.34      0.51 o 
   1  21   4        0.03        0.69      0.45 o 
   2  21   4       19.80       19.58      0.75 o 
   3  21   4       94.03      103.74      1.67 o 
  -2  22   4        9.49       12.27      0.77 o 
  -1  22   4       10.13        8.80      0.74 o 
   0  22   4        0.01        0.30      0.65 o 
   1  22   4        8.58        8.55      0.60 o 
  -8   1   5        6.73        7.86      0.54 o 
  -7   1   5       11.33       14.47      0.57 o 
  -6   1   5       29.81       27.38      0.81 o 
  -5   1   5      103.61      104.03      2.21 o 
  -4   1   5       49.90       62.26      2.12 o 
  -3   1   5      875.78      822.50      6.39 o 
  -2   1   5     1618.51     1540.76      9.99 o 
  -1   1   5      100.28      111.23      2.10 o 
   0   1   5      372.36      384.05      3.56 o 
   1   1   5      229.19      248.24      2.66 o 
   2   1   5      432.78      418.26     15.17 o 
   3   1   5        0.91        1.16      1.04 o 
   4   1   5       10.59       10.42      1.01 o 
   5   1   5      151.08      135.88      2.32 o 
   6   1   5      108.32       95.01      2.19 o 
   7   1   5        0.61        0.92      0.54 o 
  -8   2   5        9.50       11.04      0.54 o 
  -7   2   5        4.02        4.75      0.47 o 
  -6   2   5       40.37       38.61      1.11 o 
  -5   2   5      185.99      195.01      3.85 o 
  -4   2   5      191.99      163.12      4.71 o 
  -3   2   5       76.08       73.94      2.03 o 
  -2   2   5        1.23        2.04      0.64 o 
  -1   2   5     1874.03     1768.89      8.20 o 
   0   2   5     4849.67     4284.92     59.65 o 
   1   2   5      100.36      112.35      3.30 o 
   2   2   5      121.97      117.09     12.27 o 
   3   2   5      154.55      162.95     11.49 o 
   4   2   5       89.71       70.93      1.46 o 
   5   2   5        9.78       13.17      0.96 o 
   6   2   5        0.13        1.91      0.99 o 
   7   2   5        5.62        6.51      0.60 o 
  -8   3   5        0.27        0.34      0.41 o 
  -7   3   5        0.40        0.85      0.42 o 
  -6   3   5      139.97      140.41      2.50 o 
  -5   3   5       79.69       82.14      2.59 o 
  -4   3   5       13.44       10.72      1.32 o 
  -3   3   5       80.27       66.95      1.97 o 
  -2   3   5       17.29       19.89      1.08 o 
  -1   3   5       19.27       38.70      5.10 o 
   0   3   5       15.87       11.61      1.22 o 
   1   3   5       11.85       17.76      0.91 o 
   2   3   5       40.99       48.14      2.09 o 
   3   3   5        7.18        8.53      1.31 o 
   4   3   5        1.08        1.94      0.77 o 
   5   3   5        3.62        2.77      0.73 o 
   6   3   5       68.42       72.62     10.96 o 
   7   3   5       12.94       11.21      1.08 o 
  -7   4   5        1.41        1.92      0.44 o 
  -6   4   5       11.36       11.61      0.66 o 
  -5   4   5       47.34       44.87      1.31 o 
  -4   4   5      103.19       90.58      2.39 o 
  -3   4   5       33.81       42.58      1.59 o 
  -2   4   5        0.44        0.97      0.81 o 
  -1   4   5      955.49     1040.60     39.29 o 
   0   4   5      108.06      111.80      3.06 o 
   1   4   5      893.10     1034.76     39.13 o 
   2   4   5      358.68      507.27      4.25 o 
   3   4   5      418.23      428.24      7.52 o 
   4   4   5       78.00       76.90      2.15 o 
   5   4   5       55.91       43.85      1.40 o 
   6   4   5        2.21        2.47      0.58 o 
   7   4   5       49.82       53.26      1.73 o 
  -7   5   5      127.12      136.44      1.56 o 
  -6   5   5       65.84       67.23      1.73 o 
  -5   5   5        4.38        5.08      0.73 o 
  -4   5   5      179.36      171.14      3.46 o 
  -3   5   5      552.23      511.27      5.29 o 
  -2   5   5      250.78      248.72      3.35 o 
  -1   5   5        4.98       10.71      0.90 o 
   0   5   5       80.16       95.58      2.95 o 
   1   5   5     3458.76     3445.57     16.41 o 
   2   5   5      780.29      803.23     41.04 o 
   3   5   5       44.38       54.84      2.92 o 
   4   5   5      141.21      133.67      1.95 o 
   5   5   5       99.69       86.86      1.85 o 
   6   5   5        4.19        4.56      1.10 o 
   7   5   5       19.77       18.86      1.13 o 
  -7   6   5       53.29       56.02      1.21 o 
  -6   6   5       24.73       26.17      1.20 o 
  -5   6   5      100.23       92.91      2.80 o 
  -4   6   5       62.02       60.63      2.68 o 
  -3   6   5       30.77       34.06      4.09 o 
  -2   6   5      300.07      319.83      9.00 o 
  -1   6   5      785.26      769.84     33.85 o 
   0   6   5       14.54       21.31      1.57 o 
   1   6   5        9.33        9.96      1.65 o 
   2   6   5       26.42       36.52      1.50 o 
   3   6   5      665.33      682.35      9.64 o 
   4   6   5       65.66       74.12      1.49 o 
   5   6   5       14.23       11.63      1.24 o 
   6   6   5        6.87        5.64      0.82 o 
   7   6   5        5.97        5.98      0.55 o 
  -7   7   5       26.33       29.75      0.99 o 
  -6   7   5        6.61        5.80      0.66 o 
  -5   7   5      344.09      319.95      3.90 o 
  -4   7   5       21.70       18.62      0.86 o 
  -3   7   5       15.36       14.95      1.36 o 
  -2   7   5      329.64      357.06     11.55 o 
  -1   7   5      267.69      293.70      5.61 o 
   0   7   5       63.22       62.75      2.66 o 
   1   7   5       27.69       41.58      1.58 o 
   2   7   5      515.17      533.72      5.34 o 
   3   7   5      134.46      149.55      4.74 o 
   4   7   5       49.11       48.46      1.38 o 
   5   7   5       60.80       59.88      2.13 o 
   6   7   5       10.30       11.71      0.71 o 
   7   7   5       12.02       13.78      0.58 o 
  -7   8   5        6.72        7.90      0.78 o 
  -6   8   5       50.55       50.16      1.43 o 
  -5   8   5      297.05      289.85      4.17 o 
  -4   8   5      623.69      634.57      4.36 o 
  -3   8   5       22.26       26.52      1.23 o 
  -2   8   5      702.91      729.75     40.95 o 
  -1   8   5      942.58      962.61     10.49 o 
   0   8   5      124.94      143.15      4.02 o 
   1   8   5      282.48      288.68      4.63 o 
   2   8   5       61.64       55.85      1.89 o 
   3   8   5       11.21       10.90      1.06 o 
   4   8   5      384.79      367.57      5.10 o 
   5   8   5        6.19        9.19      1.09 o 
   6   8   5       34.07       35.76      0.88 o 
   7   8   5       12.94       13.32      1.37 o 
  -7   9   5       12.93       12.66      0.96 o 
  -6   9   5      222.30      241.52      3.26 o 
  -5   9   5       13.37       14.34      0.75 o 
  -4   9   5     1103.78     1152.95      6.29 o 
  -3   9   5     1153.26     1139.18      8.65 o 
  -2   9   5      385.10      402.18      7.49 o 
  -1   9   5      143.43      146.68      3.00 o 
   0   9   5      146.10      129.27      2.73 o 
   1   9   5      284.62      281.42      6.71 o 
   2   9   5      400.06      423.22      9.94 o 
   3   9   5       49.06       48.66      1.51 o 
   4   9   5       82.39       88.75      2.49 o 
   5   9   5        1.54        2.74      2.87 o 
   6   9   5        8.94       10.28      0.71 o 
   7   9   5        7.13        6.39      0.52 o 
  -7  10   5        0.89        0.02      0.62 o 
  -6  10   5        0.47        0.53      0.70 o 
  -5  10   5       12.30       12.98      0.72 o 
  -4  10   5      234.62      232.88      4.06 o 
  -3  10   5       91.97       80.05      1.55 o 
  -2  10   5      304.28      306.50      7.03 o 
  -1  10   5       37.03       29.49      1.55 o 
   0  10   5       26.17       24.78      1.33 o 
   1  10   5       24.03       21.52      1.82 o 
   2  10   5       76.08       76.86      2.35 o 
   3  10   5       44.54       44.42      6.11 o 
   4  10   5       23.66       24.44      1.17 o 
   5  10   5        4.50        3.92      1.01 o 
   6  10   5       25.05       26.91      0.94 o 
  -7  11   5       18.15       21.27      0.87 o 
  -6  11   5       92.94      101.95      4.17 o 
  -5  11   5       44.09       45.65      1.82 o 
  -4  11   5      155.62      147.69      3.24 o 
  -3  11   5      148.11      143.35      3.17 o 
  -2  11   5       81.49       84.68      1.77 o 
  -1  11   5      291.16      270.94     12.81 o 
   0  11   5       13.12       15.01      1.13 o 
   1  11   5      414.33      419.12     29.05 o 
   2  11   5       84.02       84.98      1.78 o 
   3  11   5        2.51        0.41      1.53 o 
   4  11   5        0.28        1.74      1.20 o 
   5  11   5       70.38       79.91      1.92 o 
   6  11   5       12.15       12.12      0.74 o 
  -6  12   5       30.50       33.11      0.92 o 
  -5  12   5       97.66       95.39      2.46 o 
  -4  12   5      316.77      308.48      4.66 o 
  -3  12   5       21.60       20.22      1.55 o 
  -2  12   5     1035.27     1017.15     13.67 o 
  -1  12   5     1070.41     1056.50      5.23 o 
   0  12   5       51.57       52.23      2.04 o 
   1  12   5      324.21      319.64      3.01 o 
   2  12   5       26.81       25.66      1.64 o 
   3  12   5      276.11      276.23      4.61 o 
   4  12   5       92.23       95.14      2.83 o 
   5  12   5       55.81       64.58      1.31 o 
   6  12   5       14.58       15.07      0.96 o 
  -6  13   5        6.52        6.43      0.60 o 
  -5  13   5        0.56        2.66      0.89 o 
  -4  13   5       47.01       40.46      1.83 o 
  -3  13   5       16.01       14.46      1.36 o 
  -2  13   5       94.70      108.12      2.92 o 
  -1  13   5       13.57       17.26      0.95 o 
   0  13   5      484.11      510.28     11.89 o 
   1  13   5     1018.91      971.56      6.47 o 
   2  13   5        9.88       10.48      1.27 o 
   3  13   5       53.31       50.12      1.54 o 
   4  13   5       49.75       49.00      2.03 o 
   5  13   5       15.81       18.44      0.86 o 
   6  13   5       11.24        9.96      0.79 o 
  -6  14   5        8.31       10.35      0.48 o 
  -5  14   5        1.82        1.88      0.56 o 
  -4  14   5        1.36        1.63      0.73 o 
  -3  14   5        0.01       -1.11      1.11 o 
  -2  14   5       57.55       55.75      2.16 o 
  -1  14   5       30.45       33.25      1.23 o 
   0  14   5        0.67       -0.56      1.09 o 
   1  14   5       73.21       70.16      1.26 o 
   2  14   5      216.24      207.48      2.99 o 
   3  14   5      134.99      137.91      5.48 o 
   4  14   5       19.88       20.85      1.44 o 
   5  14   5        0.07        1.12      0.56 o 
   6  14   5        1.36        1.14      0.45 o 
  -5  15   5        8.99        9.59      0.96 o 
  -4  15   5       52.63       55.34      1.98 o 
  -3  15   5      111.18      106.80      2.85 o 
  -2  15   5       44.59       44.24      1.80 o 
  -1  15   5       20.94       21.73      1.62 o 
   0  15   5      188.06      183.29      4.56 o 
   1  15   5       52.04       49.42      1.25 o 
   2  15   5       15.26       16.77      1.10 o 
   3  15   5       25.03       25.97      1.17 o 
   4  15   5        4.13        5.67      0.71 o 
   5  15   5        1.93        1.54      0.50 o 
  -5  16   5       44.26       44.88      3.94 o 
  -4  16   5        0.13        0.87      0.58 o 
  -3  16   5        4.23        6.37      0.79 o 
  -2  16   5       47.04       44.53      2.08 o 
  -1  16   5      220.00      216.14     13.20 o 
   0  16   5      217.12      213.51      4.73 o 
   1  16   5       34.33       34.99      1.00 o 
   2  16   5      267.37      254.42      3.18 o 
   3  16   5       20.64       21.07      1.53 o 
   4  16   5       36.08       35.50      1.07 o 
   5  16   5       38.11       37.46      2.06 o 
  -5  17   5        2.20        2.13      0.56 o 
  -4  17   5       13.03       14.45      0.68 o 
  -3  17   5       33.98       36.28      1.75 o 
  -2  17   5        2.09        3.07      1.01 o 
  -1  17   5        0.31        1.57      1.20 o 
   0  17   5       41.57       39.95      0.96 o 
   1  17   5        0.01        0.04      0.58 o 
   2  17   5        6.58        6.15      0.82 o 
   3  17   5       22.32       22.51      1.50 o 
   4  17   5      144.10      153.13      5.88 o 
  -4  18   5        2.38        2.29      0.48 o 
  -3  18   5        7.83       10.24      1.10 o 
  -2  18   5        0.20        0.78      0.88 o 
  -1  18   5       19.97       21.98      1.36 o 
   0  18   5      150.10      150.06      2.66 o 
   1  18   5       10.07       10.32      0.59 o 
   2  18   5       11.73       10.65      0.86 o 
   3  18   5       20.31       20.45      1.36 o 
   4  18   5        0.85        1.44      0.63 o 
  -4  19   5        0.32        0.52      0.54 o 
  -3  19   5       19.53       17.96      0.80 o 
  -2  19   5       97.61       88.65      1.67 o 
  -1  19   5       19.73       20.84      0.77 o 
   0  19   5       99.16      103.05      2.31 o 
   1  19   5       20.69       20.50      0.77 o 
   2  19   5        8.09        6.46      0.55 o 
   3  19   5       16.31       16.37      0.75 o 
   4  19   5        1.31        1.09      0.47 o 
  -3  20   5       27.83       31.19      0.77 o 
  -2  20   5        3.02        2.68      0.56 o 
  -1  20   5        1.20        0.84      0.49 o 
   0  20   5       71.82       69.41      2.11 o 
   1  20   5        8.29        9.05      0.54 o 
   2  20   5        0.19        0.14      0.49 o 
   3  20   5       14.83       16.81      0.60 o 
  -2  21   5        0.79        1.04      0.43 o 
  -1  21   5       89.87      109.40      2.16 o 
   0  21   5        0.57        0.16      0.77 o 
   1  21   5       16.38       16.33      0.67 o 
   2  21   5        0.35        1.12      0.58 o 
  -1  22   5        1.19       -0.32      0.52 o 
   0  22   5       16.05       16.04      0.85 o 
  -7   0   6       49.48       51.30      1.38 o 
  -6   0   6      283.95      283.13      4.75 o 
  -5   0   6       82.19       85.49      1.59 o 
  -4   0   6      564.57      543.97      4.59 o 
  -3   0   6       40.48       38.26      1.58 o 
  -2   0   6      728.45      548.37      7.47 o 
  -1   0   6       91.14       99.76      3.14 o 
   0   0   6     1972.84     1787.03     12.10 o 
   1   0   6        2.11        4.61      1.13 o 
   2   0   6      799.75      765.62      9.34 o 
   3   0   6       27.45       33.99      2.19 o 
   4   0   6      493.55      517.44     14.99 o 
   5   0   6      205.70      190.92      3.86 o 
   6   0   6       50.23       48.26      1.95 o 
   7   0   6        6.57        6.42      0.72 o 
  -7   1   6       17.31       18.15      0.70 o 
  -6   1   6       26.85       22.74      0.65 o 
  -5   1   6        1.47        1.40      0.49 o 
  -4   1   6        0.28        1.82      0.56 o 
  -3   1   6      510.02      519.00     20.06 o 
  -2   1   6     1228.65     1181.53     24.20 o 
  -1   1   6       58.44       67.83      1.88 o 
   0   1   6     2547.03     2333.93     20.14 o 
   1   1   6      167.86      188.32      2.63 o 
   2   1   6      320.41      308.22     13.38 o 
   3   1   6       33.57       37.54      1.65 o 
   4   1   6       23.39       18.51      1.05 o 
   5   1   6       75.56       66.80      1.72 o 
   6   1   6       17.21       16.89      1.00 o 
   7   1   6        9.68       10.58      0.54 o 
  -7   2   6       47.41       46.91      0.87 o 
  -6   2   6       80.68       85.11      1.25 o 
  -5   2   6        0.40        0.59      0.49 o 
  -4   2   6       28.33       35.60      0.84 o 
  -3   2   6       16.30       20.95      1.31 o 
  -2   2   6        1.67        3.55      1.27 o 
  -1   2   6      346.32      343.87      4.04 o 
   0   2   6      207.83      232.22      8.89 o 
   1   2   6      298.65      304.95      4.90 o 
   2   2   6       14.77       16.11      1.17 o 
   3   2   6       65.04       65.63      3.40 o 
   4   2   6       37.29       28.54      1.17 o 
   5   2   6       39.37       36.80      1.49 o 
   6   2   6       82.36       78.83      2.42 o 
   7   2   6       12.20       11.36      0.54 o 
  -7   3   6       14.00       16.84      0.61 o 
  -6   3   6      106.01      112.41      2.28 o 
  -5   3   6      247.61      243.61      4.38 o 
  -4   3   6      678.05      675.82      5.27 o 
  -3   3   6        6.79        7.25      1.26 o 
  -2   3   6       52.98       56.68      3.38 o 
  -1   3   6        7.15       16.51      1.47 o 
   1   3   6      322.21      353.35      8.63 o 
   2   3   6      431.09      431.93     41.45 o 
   3   3   6      363.01      332.23      6.82 o 
   4   3   6        7.60        6.02      0.76 o 
   5   3   6       70.73       56.55      1.57 o 
   6   3   6       23.09       18.84      1.37 o 
   7   3   6        0.13        0.51      0.62 o 
  -7   4   6       93.62       99.83      1.16 o 
  -6   4   6      108.74      112.56      1.36 o 
  -5   4   6       14.54       11.60      0.69 o 
  -4   4   6        0.19       -0.50      0.58 o 
  -3   4   6      139.41      120.74      2.72 o 
  -2   4   6      555.45      511.12     36.17 o 
  -1   4   6       53.14       56.23      2.47 o 
   0   4   6      762.18      754.53      8.43 o 
   1   4   6       41.95       33.50      4.21 o 
   2   4   6      116.11      136.59      4.32 o 
   3   4   6      249.33      240.82      5.94 o 
   4   4   6       60.64       51.58      2.06 o 
   5   4   6      199.42      186.66      8.74 o 
   6   4   6       11.74       11.12      0.79 o 
   7   4   6        1.09        1.36      0.65 o 
  -7   5   6       27.12       28.81      0.73 o 
  -6   5   6       86.37       95.57      1.42 o 
  -5   5   6       37.40       37.07      0.85 o 
  -4   5   6       21.14       22.27      1.92 o 
  -3   5   6        0.05        0.18      1.28 o 
  -2   5   6      151.72      156.97      2.95 o 
  -1   5   6       96.09       86.07      3.14 o 
   0   5   6        2.36        2.67      1.38 o 
   1   5   6        0.35        0.96      1.92 o 
   2   5   6      113.50      120.45      4.11 o 
   3   5   6       98.73       98.74      2.91 o 
   4   5   6      114.74      116.27      5.41 o 
   5   5   6        4.22        3.26      0.70 o 
   6   5   6        0.60        0.79      0.50 o 
   7   5   6        0.00        0.29      0.54 o 
  -7   6   6        3.83        4.79      0.60 o 
  -6   6   6        0.27        0.40      0.58 o 
  -5   6   6      144.89      138.89      2.00 o 
  -4   6   6      101.95      101.68      2.08 o 
  -3   6   6        1.18       -0.13      1.62 o 
  -2   6   6     1143.22     1000.33     11.00 o 
  -1   6   6      334.29      331.23      6.22 o 
   0   6   6      471.56      444.41      6.93 o 
   1   6   6       10.72        7.62      1.69 o 
   2   6   6      581.26      539.69      8.60 o 
   3   6   6      173.57      170.23      2.85 o 
   4   6   6        0.01        1.01      0.83 o 
   5   6   6        0.18        0.63      0.95 o 
   6   6   6        6.67        6.03      0.65 o 
   7   6   6       15.25       14.22      0.75 o 
  -7   7   6       26.22       26.89      1.18 o 
  -6   7   6        7.38        7.49      0.68 o 
  -5   7   6        0.90        1.27      0.65 o 
  -4   7   6      233.88      220.71      2.96 o 
  -3   7   6       20.87       19.20      0.91 o 
  -2   7   6      618.60      566.70      8.42 o 
  -1   7   6        1.29       -0.48      1.71 o 
   0   7   6      456.12      418.77      6.98 o 
   1   7   6      176.09      182.55      3.59 o 
   2   7   6      160.67      173.17      5.02 o 
   3   7   6       41.66       46.84      1.83 o 
   4   7   6      146.87      129.11      5.84 o 
   5   7   6       71.56       62.41      2.17 o 
   6   7   6       12.60       13.27      0.72 o 
   7   7   6      111.77      125.29      1.65 o 
  -7   8   6       19.51       18.18      0.99 o 
  -6   8   6       76.61       86.40      6.53 o 
  -5   8   6      203.04      204.92      3.68 o 
  -4   8   6       92.77       96.14      1.99 o 
  -3   8   6        9.19        6.74      1.00 o 
  -2   8   6       24.60       26.17      2.08 o 
  -1   8   6       42.82       57.88      3.00 o 
   0   8   6       93.97       84.21      3.34 o 
   1   8   6       78.95       80.44      2.25 o 
   2   8   6      114.28      110.33      2.34 o 
   3   8   6        1.61        3.87      0.85 o 
   4   8   6       17.50       16.01      1.38 o 
   5   8   6       39.37       40.66      1.73 o 
   6   8   6        0.15        0.22      0.46 o 
  -7   9   6        9.61        9.98      0.72 o 
  -6   9   6       42.87       44.13      1.81 o 
  -5   9   6        7.29        6.80      1.02 o 
  -4   9   6      635.69      663.85      6.72 o 
  -3   9   6      100.70       90.07      2.50 o 
  -2   9   6        0.42       -1.15      1.46 o 
  -1   9   6      137.86      130.61      4.31 o 
   0   9   6       10.10        8.40      1.90 o 
   1   9   6       47.00       42.48      1.71 o 
   2   9   6        4.07        5.91      0.83 o 
   3   9   6        0.15       -1.22      1.22 o 
   4   9   6       52.65       46.34      1.91 o 
   5   9   6      214.04      218.13      3.07 o 
   6   9   6        0.15       -0.11      0.49 o 
  -7  10   6       61.05       64.77      0.90 o 
  -6  10   6       17.36       20.85      1.30 o 
  -5  10   6      135.09      129.47      3.09 o 
  -4  10   6       70.50       67.48      2.33 o 
  -3  10   6      346.93      360.28     13.64 o 
  -2  10   6      615.51      637.96      5.23 o 
  -1  10   6      462.51      472.72      4.50 o 
   0  10   6       56.59       61.17      1.73 o 
   1  10   6       86.75       95.70      1.29 o 
   2  10   6      215.78      207.13      3.97 o 
   3  10   6      205.97      192.84      3.71 o 
   4  10   6       23.07       26.72      1.09 o 
   5  10   6       60.10       68.64      1.35 o 
   6  10   6        5.82        5.67      0.79 o 
  -6  11   6        2.20        1.83      0.75 o 
  -5  11   6       21.89       20.15      1.39 o 
  -4  11   6       33.28       30.41      2.46 o 
  -3  11   6        0.20        0.00      0.91 o 
  -2  11   6      129.21      132.30      3.06 o 
  -1  11   6      276.73      297.80      3.07 o 
   0  11   6       15.65       20.39      0.85 o 
   1  11   6        0.00        0.49      0.67 o 
   2  11   6       56.76       59.40      1.53 o 
   3  11   6      213.87      228.41      3.92 o 
   4  11   6       72.93       74.35      1.62 o 
   5  11   6        1.50        1.90      2.10 o 
   6  11   6       13.89       14.45      0.66 o 
  -6  12   6        1.92        1.57      0.66 o 
  -5  12   6        1.06        1.16      0.66 o 
  -4  12   6        6.83        7.11      0.95 o 
  -3  12   6        4.03        8.04      1.57 o 
  -2  12   6      427.59      437.46      5.58 o 
  -1  12   6      127.72      135.10      2.25 o 
   0  12   6      209.15      220.76      3.02 o 
   1  12   6        1.80       -0.14      0.80 o 
   2  12   6        0.61       -0.06      0.92 o 
   3  12   6      164.08      174.73      6.93 o 
   4  12   6        7.64        8.87      1.13 o 
   5  12   6       16.34       17.93      0.97 o 
   6  12   6       21.81       24.09      0.91 o 
  -6  13   6       16.78       14.96      0.54 o 
  -5  13   6       29.47       30.24      1.51 o 
  -4  13   6       11.13       13.60      0.78 o 
  -3  13   6       30.76       24.71      1.55 o 
  -2  13   6       29.24       28.05      1.51 o 
  -1  13   6        0.51        0.01      0.88 o 
   0  13   6     1143.10     1143.60     33.37 o 
   1  13   6     1564.16     1585.03     70.63 o 
   2  13   6       29.22       33.31      1.81 o 
   3  13   6      158.49      167.36      4.32 o 
   4  13   6       12.67       12.33      1.23 o 
   5  13   6       36.53       39.17      0.95 o 
  -6  14   6        1.02        0.71      0.40 o 
  -5  14   6        0.16        0.40      0.53 o 
  -4  14   6       26.81       26.97      0.94 o 
  -3  14   6       71.01       68.15      2.32 o 
  -2  14   6       24.45       22.99      1.07 o 
  -1  14   6       93.44      105.49      3.61 o 
   0  14   6        4.14        3.66      0.84 o 
   1  14   6       55.14       52.67      2.30 o 
   2  14   6      189.58      186.48      2.76 o 
   3  14   6      226.11      239.62      7.21 o 
   4  14   6       18.69       22.16      1.37 o 
   5  14   6       93.42      103.41      1.29 o 
  -5  15   6        8.04        7.49      0.66 o 
  -4  15   6       28.04       28.12      0.97 o 
  -3  15   6       27.62       26.97      1.08 o 
  -2  15   6       23.68       25.37      1.07 o 
  -1  15   6      292.23      289.98     16.99 o 
   0  15   6       85.70       89.58      1.93 o 
   1  15   6       13.93       13.55      1.01 o 
   2  15   6       92.27       85.06      1.90 o 
   3  15   6        7.85        8.47      1.32 o 
   4  15   6        4.79        5.85      0.66 o 
   5  15   6        0.61        0.76      0.54 o 
  -5  16   6        0.02        1.10      0.50 o 
  -4  16   6       10.20       10.57      0.64 o 
  -3  16   6       11.62       11.26      0.83 o 
  -2  16   6      206.79      227.87     11.46 o 
  -1  16   6        1.76        0.89      1.00 o 
   0  16   6       54.28       52.71      1.40 o 
   1  16   6       42.84       42.64      1.38 o 
   2  16   6       89.95       88.84      1.86 o 
   3  16   6      115.61      116.70      2.79 o 
   4  16   6       34.02       32.70      1.46 o 
  -4  17   6       26.40       30.03      2.13 o 
  -3  17   6        0.99        0.91      0.56 o 
  -2  17   6        1.75        6.35      0.97 o 
  -1  17   6       13.43       12.75      1.28 o 
   0  17   6      268.34      277.45      3.15 o 
   1  17   6       50.85       55.48      1.73 o 
   2  17   6       28.20       29.20      1.11 o 
   3  17   6      104.77      115.87      2.57 o 
   4  17   6       67.94       73.68      1.59 o 
  -4  18   6        8.25       10.42      0.47 o 
  -3  18   6       23.03       21.14      1.08 o 
  -2  18   6        9.04        7.79      0.74 o 
  -1  18   6       38.27       39.35      1.26 o 
   0  18   6        0.11        0.82      0.65 o 
   1  18   6       12.67       11.83      0.79 o 
   2  18   6        2.71        2.99      0.49 o 
   3  18   6       79.51       87.20      1.31 o 
  -3  19   6        1.71        1.83      0.51 o 
  -2  19   6       23.81       31.73      0.98 o 
  -1  19   6        9.47        7.58      0.72 o 
   0  19   6       11.70       11.81      1.20 o 
   1  19   6      135.78      148.61      1.93 o 
   2  19   6        1.57        1.07      0.51 o 
   3  19   6       19.16       24.82      1.02 o 
  -2  20   6       90.18      100.10      1.91 o 
  -1  20   6       15.53       20.24      1.15 o 
   0  20   6       15.92       18.27      1.17 o 
   1  20   6       71.95       82.39      2.92 o 
   2  20   6       69.93       83.87      1.60 o 
  -1  21   6      236.51      269.38      2.77 o 
   0  21   6      101.14      124.83      2.02 o 
  -7   1   7        7.20        8.57      0.50 o 
  -6   1   7       58.63       61.18      1.25 o 
  -5   1   7       26.55       24.17      0.68 o 
  -4   1   7        1.35        3.59      0.53 o 
  -3   1   7       77.71       82.13      1.39 o 
  -2   1   7      739.55      707.21      7.53 o 
  -1   1   7        0.80        0.54      0.93 o 
   0   1   7      225.88      237.72      5.89 o 
   1   1   7      411.58      393.64     12.25 o 
   2   1   7       54.10       58.74      2.84 o 
   3   1   7      582.43      574.04     11.08 o 
   4   1   7      189.85      173.63      2.61 o 
   5   1   7       81.00       75.39      1.76 o 
   6   1   7      178.05      171.54      3.07 o 
  -7   2   7        1.95        1.68      0.67 o 
  -6   2   7        7.50        7.57      0.55 o 
  -5   2   7       14.16       17.01      0.68 o 
  -4   2   7      137.87      122.63      1.80 o 
  -3   2   7        0.28        0.28      0.59 o 
  -2   2   7       20.54       14.56      1.67 o 
  -1   2   7        4.72        4.11      1.39 o 
   0   2   7      924.01      899.44      9.61 o 
   1   2   7      747.75      837.01     20.52 o 
   2   2   7       33.24       38.29      3.20 o 
   3   2   7        7.21        8.41      0.82 o 
   4   2   7       17.49       17.02      1.02 o 
   5   2   7      181.75      163.51      5.56 o 
   6   2   7       71.92       65.55      2.00 o 
  -7   3   7        0.17        0.25      0.65 o 
  -6   3   7       51.50       50.82      1.18 o 
  -5   3   7       35.10       34.17      1.30 o 
  -4   3   7        8.70        8.98      0.56 o 
  -3   3   7       31.19       36.66      0.83 o 
  -2   3   7       11.28       11.69      1.43 o 
  -1   3   7       36.62       40.24      2.37 o 
   0   3   7      588.31      555.96      7.69 o 
   1   3   7       90.59      102.78      2.30 o 
   2   3   7       75.15       73.38      3.48 o 
   3   3   7        0.01       -0.10      0.70 o 
   4   3   7        1.39        1.95      0.71 o 
   5   3   7        6.87       11.44      3.67 o 
   6   3   7        8.64        9.53      0.73 o 
  -7   4   7        4.66        6.30      0.69 o 
  -6   4   7        6.45        6.69      0.65 o 
  -5   4   7       44.73       44.66      1.05 o 
  -4   4   7      255.66      241.56      6.46 o 
  -3   4   7        0.55        1.09      1.07 o 
  -2   4   7      302.80      264.45      5.79 o 
  -1   4   7       64.63       67.35      2.98 o 
   0   4   7      204.23      215.26      4.86 o 
   1   4   7        7.16        4.70      1.32 o 
   2   4   7      145.10      150.01      2.44 o 
   3   4   7       19.90       21.91      0.87 o 
   4   4   7       32.77       34.45      1.09 o 
   5   4   7      164.60      147.58      2.25 o 
   6   4   7        1.02        1.11      0.44 o 
  -7   5   7       81.86       89.56      1.68 o 
  -6   5   7      117.65      126.60      2.09 o 
  -5   5   7       10.74       11.01      0.67 o 
  -4   5   7       26.08       22.96      1.07 o 
  -3   5   7        2.92        2.63      0.69 o 
  -2   5   7        1.33        1.84      2.01 o 
  -1   5   7       43.45       35.38      2.18 o 
   0   5   7      180.56      183.39      4.62 o 
   1   5   7      227.86      237.64      3.78 o 
   2   5   7      204.69      225.78      4.02 o 
   3   5   7      376.95      335.30      7.29 o 
   4   5   7        7.29        7.35      0.69 o 
   5   5   7       12.13       12.71      0.83 o 
   6   5   7        6.49        5.99      0.48 o 
  -7   6   7       94.93      101.29      1.71 o 
  -6   6   7        0.24        0.12      0.92 o 
  -5   6   7        8.16        6.42      0.87 o 
  -4   6   7       53.07       51.29      3.31 o 
  -3   6   7       81.66       79.94      3.92 o 
  -2   6   7       70.86       76.44      1.86 o 
  -1   6   7      108.39      114.87      3.87 o 
   0   6   7        1.57        4.65      1.68 o 
   1   6   7       38.00       27.24      1.70 o 
   2   6   7       54.57       56.73      1.35 o 
   3   6   7      143.14      145.96      4.25 o 
   4   6   7       53.49       54.81      7.39 o 
   5   6   7       23.17       18.88      1.31 o 
   6   6   7        2.47        2.20      0.39 o 
  -7   7   7       51.98       55.28      1.21 o 
  -6   7   7       10.32       10.37      1.18 o 
  -5   7   7      388.39      380.46      5.24 o 
  -4   7   7      285.89      258.78      4.42 o 
  -3   7   7        4.99        5.68      1.07 o 
  -2   7   7      758.16      727.74      7.44 o 
  -1   7   7       95.03      103.32      4.47 o 
   0   7   7        8.48        8.81      1.73 o 
   1   7   7       39.53       39.80      1.13 o 
   2   7   7       22.62       16.78      0.92 o 
   3   7   7        1.56        3.26      0.81 o 
   4   7   7        0.25        0.24      0.98 o 
   5   7   7        0.20        0.28      0.82 o 
   6   7   7       12.70       12.69      0.49 o 
  -6   8   7      110.18      112.30      2.47 o 
  -5   8   7      417.00      416.58      5.32 o 
  -4   8   7      607.86      547.27      6.27 o 
  -3   8   7        0.54        1.08      1.07 o 
  -2   8   7      103.43      102.41      5.06 o 
  -1   8   7       13.69       15.24      0.74 o 
   0   8   7      361.26      355.61      6.73 o 
   1   8   7       38.10       34.58      1.01 o 
   2   8   7        5.57        7.79      0.83 o 
   3   8   7       22.55       22.01      1.08 o 
   4   8   7       36.14       36.08      1.73 o 
   5   8   7        0.15        0.08      0.90 o 
   6   8   7        7.21        9.36      0.52 o 
  -6   9   7        9.28        8.63      0.94 o 
  -5   9   7        0.52        0.64      0.96 o 
  -4   9   7      275.19      254.00      4.22 o 
  -3   9   7      721.22      693.73      6.77 o 
  -2   9   7      686.83      714.41      6.50 o 
  -1   9   7      199.51      207.73      4.08 o 
   0   9   7      137.55      155.42      3.87 o 
   1   9   7      188.73      182.99      2.62 o 
   2   9   7      322.22      331.56      6.70 o 
   3   9   7       40.50       34.35      1.79 o 
   4   9   7        2.68        1.01      0.93 o 
   5   9   7        9.35        5.81      0.56 o 
   6   9   7        0.18        0.73      0.40 o 
  -6  10   7        0.02        0.43      0.64 o 
  -5  10   7        4.06        4.05      1.00 o 
  -4  10   7      129.74      124.35      2.91 o 
  -3  10   7      223.76      230.93      3.87 o 
  -2  10   7        6.43        5.08      1.02 o 
  -1  10   7      197.33      195.43      8.79 o 
   0  10   7        0.61        1.29      0.79 o 
   1  10   7      196.93      178.08      2.62 o 
   2  10   7      298.80      271.41      3.25 o 
   3  10   7       66.38       55.84      2.10 o 
   4  10   7       27.05       31.91      1.11 o 
   5  10   7        0.25       -0.06      0.54 o 
   6  10   7        4.78        5.15      0.50 o 
  -6  11   7       84.33       92.31      2.33 o 
  -5  11   7      110.95      113.71      2.43 o 
  -4  11   7        0.02        0.07      0.89 o 
  -3  11   7       35.40       37.27      1.67 o 
  -2  11   7       53.65       52.26      2.14 o 
  -1  11   7       85.89       98.86      7.28 o 
   0  11   7      363.39      321.69      4.43 o 
   1  11   7      216.58      179.51      2.62 o 
   2  11   7       47.38       48.59      2.04 o 
   3  11   7       51.14       52.48      1.96 o 
   4  11   7       64.05       70.16      1.47 o 
   5  11   7        7.15        9.12      0.97 o 
  -6  12   7        0.45        0.91      0.33 o 
  -5  12   7       35.21       34.78      1.33 o 
  -4  12   7       36.07       34.96      1.50 o 
  -3  12   7       98.11       99.44      2.77 o 
  -2  12   7      163.09      164.22      9.15 o 
  -1  12   7      864.29      868.35     41.26 o 
   0  12   7       27.44       23.01      1.17 o 
   1  12   7      142.35      135.37      5.40 o 
   2  12   7       90.27       85.11      4.22 o 
   3  12   7       45.42       50.79      1.85 o 
   4  12   7      119.60      133.83      1.80 o 
   5  12   7       57.52       59.58      1.66 o 
  -5  13   7       14.49       15.24      0.67 o 
  -4  13   7        7.48        7.80      0.65 o 
  -3  13   7        4.02        3.34      0.74 o 
  -2  13   7      120.89      127.07      9.61 o 
  -1  13   7       10.67        8.34      1.03 o 
   0  13   7      170.72      164.13      5.82 o 
   1  13   7      680.50      713.40      6.73 o 
   2  13   7       51.00       59.03      1.43 o 
   3  13   7        2.09        2.52      0.76 o 
   4  13   7        0.06        0.33      0.79 o 
   5  13   7        3.30        2.82      0.61 o 
  -5  14   7        3.30        3.64      0.61 o 
  -4  14   7       16.90       20.87      1.28 o 
  -3  14   7       30.93       35.20      1.34 o 
  -2  14   7        1.49        2.80      0.79 o 
  -1  14   7       97.17       94.78      3.20 o 
   0  14   7      356.37      371.08      4.77 o 
   1  14   7       16.84       15.34      0.90 o 
   2  14   7       13.19       14.02      1.16 o 
   3  14   7       40.75       39.68      1.84 o 
   4  14   7       30.04       30.69      1.32 o 
   5  14   7        0.55        1.07      0.46 o 
  -5  15   7       42.76       44.40      1.00 o 
  -4  15   7       84.86       88.50      1.96 o 
  -3  15   7      395.97      413.71      5.64 o 
  -2  15   7      216.60      227.10      2.63 o 
  -1  15   7       30.23       33.21      1.45 o 
   0  15   7       23.88       26.19      0.89 o 
   1  15   7        0.26       -0.26      0.74 o 
   2  15   7        7.05        6.10      0.77 o 
   3  15   7       41.42       44.81      1.81 o 
   4  15   7        0.05        0.10      0.46 o 
  -4  16   7        8.59       10.82      0.70 o 
  -3  16   7        1.66        3.63      0.99 o 
  -2  16   7       34.53       32.95      1.01 o 
  -1  16   7      155.17      169.85      9.72 o 
   0  16   7       55.78       54.99      1.44 o 
   1  16   7        2.61        2.17      0.67 o 
   2  16   7       40.41       41.62      1.24 o 
   3  16   7        7.96        9.63      0.64 o 
   4  16   7        0.31        0.73      0.57 o 
  -4  17   7       39.40       38.81      1.10 o 
  -3  17   7        4.44        4.46      0.92 o 
  -2  17   7        7.67        7.10      0.57 o 
  -1  17   7       17.18       18.06      1.43 o 
   0  17   7       45.17       46.64      1.22 o 
   1  17   7       19.55       18.32      0.89 o 
   2  17   7       23.36       24.90      0.91 o 
   3  17   7       52.65       55.20      1.55 o 
  -3  18   7        2.73        2.02      0.66 o 
  -2  18   7        0.39        0.37      0.77 o 
  -1  18   7       98.04      105.30      2.49 o 
   0  18   7       23.94       27.21      1.40 o 
   1  18   7        0.34        0.42      0.52 o 
   2  18   7       10.94        9.68      0.92 o 
   3  18   7       15.73       14.35      0.74 o 
  -2  19   7       33.02       36.31      1.26 o 
  -1  19   7       63.21       64.42      1.74 o 
   0  19   7       18.52       18.49      1.05 o 
   1  19   7       40.32       43.28      1.92 o 
   2  19   7       23.21       22.09      0.87 o 
  -1  20   7       10.11       11.75      0.75 o 
   0  20   7        2.45        1.86      0.55 o 
  -6   0   8      325.24      362.22      3.94 o 
  -5   0   8       54.03       56.83      4.42 o 
  -4   0   8        1.64        1.41      0.78 o 
  -3   0   8       44.84       46.41      1.99 o 
  -2   0   8      482.40      440.31      5.47 o 
  -1   0   8        0.32       21.30     11.60 o 
   0   0   8       33.87       35.44      3.33 o 
   1   0   8       46.30       48.26      1.23 o 
   2   0   8      367.77      385.63      5.26 o 
   3   0   8       53.99       61.37      2.33 o 
   4   0   8     1315.07     1242.00      9.34 o 
   5   0   8      445.30      447.97      5.17 o 
   6   0   8        0.13        0.58      0.61 o 
  -6   1   8        3.93        5.53      0.59 o 
  -5   1   8        3.24        3.66      0.52 o 
  -4   1   8      115.33      101.28      1.54 o 
  -3   1   8        2.53        2.57      0.79 o 
  -2   1   8      104.23       92.63      1.67 o 
  -1   1   8       24.10       25.29      1.10 o 
   0   1   8      414.48      396.78      4.54 o 
   1   1   8      111.30      116.32      1.95 o 
   2   1   8      633.19      668.84      9.29 o 
   3   1   8      337.01      336.73      4.69 o 
   4   1   8        1.95        4.83      0.79 o 
   5   1   8        1.71        2.25      0.71 o 
   6   1   8       17.09       18.96      0.68 o 
  -6   2   8        8.06        8.42      0.61 o 
  -5   2   8        5.91        6.86      0.94 o 
  -4   2   8       45.05       42.07      4.40 o 
  -3   2   8        7.59        8.29      0.66 o 
  -2   2   8        0.24        0.20      0.75 o 
  -1   2   8      425.99      424.74      3.61 o 
   0   2   8        6.00        7.18      0.64 o 
   1   2   8      143.25      141.80      1.94 o 
   2   2   8      816.37      826.14     17.18 o 
   3   2   8      249.30      250.08      3.36 o 
   4   2   8        9.79        8.52      0.82 o 
   5   2   8       89.89       87.66      1.69 o 
   6   2   8      127.26      136.21      3.56 o 
  -6   3   8       17.92       16.41      1.20 o 
  -5   3   8       60.89       58.36      1.78 o 
  -4   3   8       22.93       21.95      1.09 o 
  -3   3   8      102.80      109.60      1.99 o 
  -2   3   8       43.15       31.61      0.95 o 
  -1   3   8      627.98      611.08      6.78 o 
   0   3   8     2194.75     1996.71      6.93 o 
   1   3   8      886.78      847.90      6.26 o 
   2   3   8      272.84      269.90      3.24 o 
   3   3   8       16.83       18.43      0.83 o 
   4   3   8        2.96        2.60      0.72 o 
   5   3   8       17.31       13.00      0.86 o 
   6   3   8        6.46        8.45      0.50 o 
  -6   4   8       47.02       50.46      2.37 o 
  -5   4   8       86.07       86.38      1.62 o 
  -4   4   8       33.95       28.56      1.67 o 
  -3   4   8      594.80      561.69      4.36 o 
  -2   4   8      679.09      637.61      6.13 o 
  -1   4   8       87.01       86.94      1.33 o 
   0   4   8      653.79      611.73      4.84 o 
   1   4   8      130.67      121.79      1.92 o 
   2   4   8      151.42      150.86      2.47 o 
   3   4   8      253.55      244.31      3.07 o 
   4   4   8        2.34        3.59      0.82 o 
   5   4   8       21.05       22.94      0.93 o 
   6   4   8        1.26        1.73      0.56 o 
  -6   5   8        3.34        2.22      0.55 o 
  -5   5   8       11.76       13.86      1.35 o 
  -4   5   8        0.06        0.52      0.71 o 
  -3   5   8       11.33       15.76      1.51 o 
  -2   5   8      734.72      669.48      4.85 o 
  -1   5   8      722.95      629.21      3.43 o 
   0   5   8       92.16       87.84      1.50 o 
   1   5   8       88.84       89.27      4.43 o 
   2   5   8        0.20        0.29      1.28 o 
   3   5   8        1.38        2.04      0.79 o 
   4   5   8        1.82        2.28      0.68 o 
   5   5   8        8.04        6.97      0.96 o 
   6   5   8        3.36        4.40      0.58 o 
  -6   6   8        1.65        1.19      0.52 o 
  -5   6   8        1.00        1.52      0.99 o 
  -4   6   8       83.62       87.41      4.45 o 
  -3   6   8       24.81       23.55      1.14 o 
  -2   6   8      383.59      368.76      2.89 o 
  -1   6   8       73.97       83.26      1.23 o 
   0   6   8        0.00       -0.66      0.66 o 
   1   6   8       36.61       44.16      1.66 o 
   2   6   8       90.80       89.00      1.94 o 
   3   6   8       31.17       29.63      1.79 o 
   4   6   8       37.11       35.05      1.76 o 
   5   6   8        6.66        7.07      0.92 o 
   6   6   8        0.11       -0.04      0.51 o 
  -6   7   8       15.46       16.79      0.70 o 
  -5   7   8       22.83       23.83      1.50 o 
  -4   7   8      694.26      653.12      6.69 o 
  -3   7   8      184.48      167.49      2.50 o 
  -2   7   8       22.47       19.19      1.06 o 
  -1   7   8        6.32        7.00      0.82 o 
   0   7   8        1.27        0.90      0.76 o 
   1   7   8       39.39       31.63      1.22 o 
   2   7   8       71.56       69.38      1.77 o 
   3   7   8       85.94       88.34      1.92 o 
   4   7   8       50.12       46.97      1.88 o 
   5   7   8       74.89       72.25      1.89 o 
  -6   8   8       35.53       38.44      1.10 o 
  -5   8   8        7.98        7.49      0.77 o 
  -4   8   8       45.24       43.00      1.90 o 
  -3   8   8       18.43       17.57      1.19 o 
  -2   8   8       62.96       62.87      2.08 o 
  -1   8   8        0.10       -0.66      0.66 o 
   0   8   8       89.79       78.13      1.78 o 
   1   8   8      182.49      166.24      3.97 o 
   2   8   8        6.23        6.62      0.86 o 
   3   8   8       26.34       23.90      1.11 o 
   4   8   8       20.10       18.61      1.32 o 
   5   8   8       66.88       67.54      2.96 o 
  -6   9   8       31.20       35.64      0.78 o 
  -5   9   8       21.03       21.55      0.93 o 
  -4   9   8       45.34       44.90      1.32 o 
  -3   9   8       69.26       69.72      2.58 o 
  -2   9   8        1.82        2.07      0.63 o 
  -1   9   8        8.18        7.38      0.87 o 
   0   9   8       67.57       72.53      1.74 o 
   1   9   8       90.73       84.08      1.88 o 
   2   9   8       55.07       44.67      1.46 o 
   3   9   8      206.37      197.02      3.72 o 
   4   9   8        6.64        6.44      0.93 o 
   5   9   8      115.72      113.12      2.80 o 
  -6  10   8       28.80       29.99      0.61 o 
  -5  10   8        2.28        1.45      0.53 o 
  -4  10   8        3.45        3.61      0.65 o 
  -3  10   8        3.32        3.70      0.68 o 
  -2  10   8      225.38      220.97      4.10 o 
  -1  10   8      211.90      204.60     13.22 o 
   0  10   8       42.98       42.16      1.36 o 
   1  10   8       48.30       43.60      1.40 o 
   2  10   8      126.72      119.20      4.53 o 
   3  10   8      159.84      147.29      3.12 o 
   4  10   8       26.49       22.42      0.89 o 
   5  10   8        7.93        7.16      0.90 o 
  -5  11   8       71.81       74.50      1.65 o 
  -4  11   8      170.48      167.66      2.14 o 
  -3  11   8        0.11       -0.37      0.67 o 
  -2  11   8       11.85       10.95      1.21 o 
  -1  11   8        5.54        5.08      0.97 o 
   0  11   8        7.64        5.85      0.78 o 
   1  11   8       96.56       84.96      3.99 o 
   2  11   8        1.04        0.92      1.05 o 
   3  11   8       68.76       63.43      2.03 o 
   4  11   8       37.44       37.43      0.96 o 
   5  11   8       15.29       15.36      0.81 o 
  -5  12   8       12.35       14.56      0.99 o 
  -4  12   8        3.74        4.28      0.59 o 
  -3  12   8        0.00        1.29      0.93 o 
  -2  12   8        0.12        0.91      0.94 o 
  -1  12   8        0.03        0.46      0.92 o 
   0  12   8        5.67        3.35      0.99 o 
   1  12   8      198.64      198.18     11.81 o 
   2  12   8       55.80       52.43      1.94 o 
   3  12   8       71.35       73.71      1.82 o 
   4  12   8        1.23        1.35      0.51 o 
   5  12   8       13.48       14.66      0.66 o 
  -5  13   8        4.62        5.64      0.59 o 
  -4  13   8       13.52       13.75      1.05 o 
  -3  13   8        0.32        0.36      0.80 o 
  -2  13   8       34.62       32.35      1.66 o 
  -1  13   8        1.47        1.43      0.90 o 
   0  13   8       79.51       87.16      3.37 o 
   1  13   8      329.69      350.15     10.78 o 
   2  13   8        0.02        0.93      0.90 o 
   3  13   8       25.45       29.84      1.05 o 
   4  13   8        0.18        0.79      0.65 o 
  -4  14   8        0.04        0.12      0.59 o 
  -3  14   8        1.63        1.90      0.86 o 
  -2  14   8       72.14       71.90      2.13 o 
  -1  14   8      144.32      137.37      2.86 o 
   0  14   8        7.49       11.15      0.66 o 
   1  14   8       68.03       78.23      1.28 o 
   2  14   8       21.98       21.81      0.89 o 
   3  14   8       17.13       17.78      1.23 o 
   4  14   8        1.19        1.35      0.39 o 
  -4  15   8        0.31        0.37      0.51 o 
  -3  15   8       17.41       13.87      0.96 o 
  -2  15   8        1.90        1.27      0.76 o 
  -1  15   8       69.44       72.86      1.51 o 
   0  15   8        9.07        7.43      0.56 o 
   1  15   8        0.12        0.88      0.55 o 
   2  15   8        0.35        0.73      0.83 o 
   3  15   8       15.39       16.30      1.06 o 
  -3  16   8        1.41        1.87      0.55 o 
  -2  16   8       26.62       31.13      1.17 o 
  -1  16   8        0.55        1.19      0.57 o 
   0  16   8        2.16        3.05      0.48 o 
   1  16   8       39.22       41.23      1.58 o 
   2  16   8        0.32        1.06      0.72 o 
   3  16   8       18.67       20.46      0.92 o 
  -3  17   8        4.33        5.03      0.61 o 
  -2  17   8       15.64       16.35      2.40 o 
  -1  17   8       15.50       16.30      1.10 o 
   0  17   8      180.52      190.44      2.86 o 
   1  17   8       13.72       16.76      1.48 o 
   2  17   8       25.71       25.24      1.04 o 
  -2  18   8       39.05       37.68      1.11 o 
  -1  18   8        1.99        2.75      0.65 o 
   0  18   8        3.79        5.97      0.69 o 
   1  18   8        1.69        2.36      0.59 o 
  -6   1   9       34.08       31.13      2.02 o 
  -5   1   9       37.10       40.22      1.16 o 
  -4   1   9       11.17        8.95      0.82 o 
  -3   1   9       40.58       35.87      2.68 o 
  -2   1   9       16.81       14.70      1.04 o 
  -1   1   9       47.43       43.87      1.06 o 
   0   1   9        3.00        2.05      0.76 o 
   1   1   9        6.44        6.56      0.72 o 
   2   1   9      166.41      162.08      3.22 o 
   3   1   9       74.01       68.83      1.62 o 
   4   1   9      191.64      181.83      4.02 o 
   5   1   9        4.50        6.49      0.61 o 
  -6   2   9        0.04        0.23      0.60 o 
  -5   2   9       10.00       10.02      0.73 o 
  -4   2   9        4.07        4.55      0.75 o 
  -3   2   9       14.83       12.15      0.81 o 
  -2   2   9       36.80       30.95      1.20 o 
  -1   2   9       66.55       64.56      1.59 o 
   0   2   9        1.08        1.10      0.61 o 
   1   2   9      162.84      154.54      4.23 o 
   2   2   9      161.27      156.84      2.62 o 
   3   2   9        0.23        0.03      0.55 o 
   4   2   9        6.31        6.93      0.73 o 
   5   2   9       71.88       66.07      1.22 o 
  -6   3   9        7.18        7.46      0.73 o 
  -5   3   9       11.21       10.42      1.32 o 
  -4   3   9        3.28        3.88      0.56 o 
  -3   3   9        0.08        0.83      0.73 o 
  -2   3   9       20.73       11.11      0.83 o 
  -1   3   9        0.92        1.77      0.59 o 
   0   3   9      383.61      366.51      3.51 o 
   1   3   9      130.40      142.23      2.51 o 
   2   3   9       39.85       42.64      1.43 o 
   3   3   9       30.98       32.32      0.81 o 
   4   3   9        2.60        3.37      0.63 o 
   5   3   9        4.16        4.58      0.77 o 
  -6   4   9        1.74        2.74      0.63 o 
  -5   4   9       15.18       16.79      0.63 o 
  -4   4   9      232.30      236.42      2.62 o 
  -3   4   9      220.78      197.80      5.76 o 
  -2   4   9      252.74      244.29      2.39 o 
  -1   4   9        4.06        5.00      0.64 o 
   0   4   9      415.32      421.85      3.42 o 
   1   4   9        1.69        0.29      0.99 o 
   2   4   9       40.18       39.27      2.07 o 
   3   4   9        9.71       13.21      0.60 o 
   4   4   9        2.71        1.93      0.61 o 
   5   4   9        3.12        1.20      0.59 o 
  -6   5   9       36.35       39.78      1.16 o 
  -5   5   9       13.17       16.03      0.89 o 
  -4   5   9       44.16       42.96      1.21 o 
  -3   5   9       33.08       30.06      0.96 o 
  -2   5   9       44.59       48.82      1.17 o 
  -1   5   9      185.91      149.53      4.06 o 
   0   5   9        6.34        5.23      0.57 o 
   1   5   9       42.76       39.12      1.40 o 
   2   5   9       11.94       10.66      1.49 o 
   3   5   9       53.81       52.19      2.61 o 
   4   5   9        4.13        3.38      0.88 o 
   5   5   9        5.47        7.99      0.78 o 
  -6   6   9       11.61       12.32      0.73 o 
  -5   6   9        0.18        0.44      0.56 o 
  -4   6   9      103.45      106.85      2.73 o 
  -3   6   9        0.08        0.58      0.56 o 
  -2   6   9      138.09      131.40      1.77 o 
  -1   6   9      194.52      181.51      2.81 o 
   0   6   9       21.44       23.35      1.14 o 
   1   6   9       64.52       54.61      1.62 o 
   2   6   9        2.01        2.24      0.68 o 
   3   6   9        1.99        2.60      0.69 o 
   4   6   9        0.34        0.01      0.80 o 
   5   6   9        4.76        6.01      0.52 o 
  -6   7   9       30.19       31.03      0.86 o 
  -5   7   9       30.37       31.77      0.97 o 
  -4   7   9       76.83       75.28      1.60 o 
  -3   7   9       46.81       44.51      1.37 o 
  -2   7   9       54.17       51.96      1.18 o 
  -1   7   9      112.29       97.64      2.43 o 
   0   7   9       20.18       14.22      1.49 o 
   1   7   9      366.07      321.89      6.28 o 
   2   7   9       11.02       10.74      0.96 o 
   3   7   9        1.58        1.37      0.68 o 
   4   7   9        9.84        7.68      0.96 o 
   5   7   9        1.73        1.95      0.32 o 
  -5   8   9      181.91      185.80      2.03 o 
  -4   8   9      136.64      139.25      2.02 o 
  -3   8   9        2.11        2.11      0.56 o 
  -2   8   9        0.19        0.40      0.56 o 
  -1   8   9       12.91       12.53      0.89 o 
   0   8   9       27.44       25.59      1.14 o 
   1   8   9      218.29      184.29      3.90 o 
   2   8   9       37.41       33.84      1.29 o 
   3   8   9       97.38       92.30      2.51 o 
   4   8   9       59.22       68.95      5.74 o 
   5   8   9        4.08        4.55      0.35 o 
  -5   9   9      119.98      123.77      3.08 o 
  -4   9   9        0.25       -0.02      0.56 o 
  -3   9   9       40.22       39.67      1.19 o 
  -2   9   9      116.15      125.87      6.86 o 
  -1   9   9        7.11        6.88      0.80 o 
   0   9   9        9.77        7.24      0.84 o 
   1   9   9      115.64      110.01      3.70 o 
   2   9   9      229.54      235.79      2.92 o 
   3   9   9       64.46       66.14      2.06 o 
   4   9   9        5.12        4.08      0.51 o 
  -5  10   9       16.97       16.97      0.58 o 
  -4  10   9       12.61       12.26      0.69 o 
  -3  10   9       38.70       39.89      1.14 o 
  -2  10   9       18.37       17.44      1.34 o 
  -1  10   9        8.27        7.92      0.79 o 
   0  10   9        2.05        1.48      0.77 o 
   1  10   9       67.65       62.90      1.61 o 
   2  10   9       15.45       12.78      1.23 o 
   3  10   9       46.89       43.62      1.63 o 
   4  10   9       24.88       31.58      0.80 o 
  -5  11   9       51.82       57.09      1.20 o 
  -4  11   9        9.51       11.75      0.62 o 
  -3  11   9       17.54       17.81      1.29 o 
  -2  11   9        6.07        6.20      1.01 o 
  -1  11   9      143.60      130.38      2.97 o 
   0  11   9        1.02        0.82      0.93 o 
   1  11   9       16.09       12.97      1.22 o 
   2  11   9       13.08       14.49      1.21 o 
   3  11   9        7.13        7.85      0.72 o 
   4  11   9        5.38        4.63      0.40 o 
  -4  12   9        8.14        7.70      0.81 o 
  -3  12   9       16.29       16.26      1.15 o 
  -2  12   9        0.01        0.88      0.90 o 
  -1  12   9        0.52       -0.12      0.80 o 
   0  12   9       30.46       34.74      1.68 o 
   1  12   9        1.93        3.70      0.97 o 
   2  12   9        0.00        1.57      0.74 o 
   3  12   9        0.95        1.89      0.55 o 
   4  12   9       50.92       58.66      1.25 o 
  -4  13   9        0.05        0.12      0.49 o 
  -3  13   9        0.12        0.43      0.65 o 
  -2  13   9        2.95        2.62      0.82 o 
  -1  13   9       62.25       59.52      1.96 o 
   0  13   9       33.67       32.27      2.30 o 
   1  13   9        0.60        0.62      0.75 o 
   2  13   9       35.95       41.45      1.05 o 
   3  13   9        2.25        2.25      0.46 o 
  -3  14   9       14.77       15.87      0.91 o 
  -2  14   9       35.85       39.20      1.39 o 
  -1  14   9       57.41       55.74      2.24 o 
   0  14   9      146.83      147.60      1.86 o 
   1  14   9      101.65      111.74      1.60 o 
   2  14   9        1.35        1.29      0.50 o 
   3  14   9        0.09        0.45      0.57 o 
  -3  15   9      115.51      116.60      5.18 o 
  -2  15   9       88.42       87.56      3.72 o 
  -1  15   9        7.65        7.57      0.56 o 
   0  15   9       67.77       77.79      1.37 o 
   1  15   9       19.02       22.54      0.70 o 
   2  15   9       28.35       34.86      1.20 o 
  -2  16   9        8.14        4.86      0.59 o 
  -1  16   9       43.57       40.84      1.21 o 
   0  16   9       41.01       38.39      1.07 o 
   1  16   9       14.05       15.89      0.77 o 
   2  16   9        0.83        1.02      0.47 o 
  -5   0  10       34.56       38.76      1.35 o 
  -4   0  10       36.51       39.19      1.68 o 
  -3   0  10      128.23      131.23      3.03 o 
  -2   0  10      302.27      283.68      4.44 o 
  -1   0  10      120.91      102.71      2.76 o 
   0   0  10      169.72      178.71     18.35 o 
   1   0  10      251.88      281.12      4.24 o 
   2   0  10        4.59        3.47      0.71 o 
   3   0  10        5.19        4.20      0.64 o 
   4   0  10      136.78      147.43      2.47 o 
  -5   1  10       61.69       68.73      1.18 o 
  -4   1  10      124.28      119.65      1.88 o 
  -3   1  10       82.02       77.28      1.69 o 
  -2   1  10      221.14      216.26      2.73 o 
  -1   1  10        3.80        3.80      0.63 o 
   0   1  10       37.11       38.41      1.13 o 
   1   1  10        0.51        1.49      0.62 o 
   2   1  10      132.38      135.75      2.57 o 
   3   1  10       12.05       11.70      0.52 o 
   4   1  10        0.03        0.30      0.46 o 
  -5   2  10       18.32       14.77      0.63 o 
  -4   2  10       21.31       20.31      0.93 o 
  -3   2  10       29.06       26.01      1.08 o 
  -2   2  10        2.64        3.02      0.53 o 
  -1   2  10        8.70        7.91      0.66 o 
   0   2  10       57.86       56.93      1.09 o 
   1   2  10       87.71       90.88      5.71 o 
   2   2  10      187.98      177.69      2.40 o 
   3   2  10      201.74      215.35      4.51 o 
   4   2  10       31.36       33.06      1.80 o 
   5   2  10       10.00        8.69      0.55 o 
  -5   3  10        2.59        1.97      0.48 o 
  -4   3  10        1.22        0.73      0.57 o 
  -3   3  10       38.33       35.24      0.93 o 
  -2   3  10       64.95       57.05      2.12 o 
  -1   3  10       59.64       57.44      1.07 o 
   0   3  10      669.70      638.71      3.87 o 
   1   3  10      297.35      289.70      9.10 o 
   2   3  10        9.30       10.64      0.91 o 
   3   3  10       10.31       12.15      0.57 o 
   4   3  10        2.04        2.40      0.51 o 
  -5   4  10       55.29       60.20      1.60 o 
  -4   4  10        0.69        0.59      0.47 o 
  -3   4  10      101.46       87.91      1.83 o 
  -2   4  10      310.73      294.81      3.23 o 
  -1   4  10        1.26        1.11      0.50 o 
   0   4  10      198.13      194.63      3.13 o 
   1   4  10       87.19       90.89      1.93 o 
   2   4  10      102.53      102.10      1.95 o 
   3   4  10      161.15      164.65      3.34 o 
   4   4  10       21.32       19.10      1.10 o 
  -5   5  10       80.92       87.30      1.79 o 
  -4   5  10        5.82        5.82      0.65 o 
  -3   5  10        0.07        1.07      0.50 o 
  -2   5  10      321.21      308.56      3.35 o 
  -1   5  10      593.50      522.55      5.99 o 
   0   5  10      215.86      197.98      2.70 o 
   1   5  10        1.96        1.57      0.71 o 
   2   5  10        2.52        2.47      0.67 o 
   3   5  10       21.44       25.90      1.00 o 
   4   5  10       10.31        8.83      0.80 o 
  -5   6  10        0.98        1.75      0.57 o 
  -4   6  10      150.35      151.43      1.84 o 
  -3   6  10        0.22        0.27      0.50 o 
  -2   6  10      181.69      171.48      5.25 o 
  -1   6  10       63.55       76.18      2.66 o 
   0   6  10        0.84        0.91      0.67 o 
   1   6  10       43.27       37.86      1.31 o 
   2   6  10       33.33       29.49      1.13 o 
   3   6  10       19.96       18.51      1.22 o 
   4   6  10        5.03        5.28      0.52 o 
  -5   7  10       73.54       76.99      1.39 o 
  -4   7  10      489.37      486.93      3.10 o 
  -3   7  10      277.05      272.23      4.91 o 
  -2   7  10       54.50       54.59      2.86 o 
  -1   7  10        3.82        5.97      0.57 o 
   0   7  10        1.29        0.10      0.68 o 
   1   7  10        3.19        6.31      0.80 o 
   2   7  10        0.51        0.96      0.61 o 
   3   7  10        3.50        3.49      0.82 o 
   4   7  10        6.25        8.37      0.72 o 
  -4   8  10        0.01        0.36      0.47 o 
  -3   8  10       36.15       34.00      1.02 o 
  -2   8  10       54.03       54.35      2.55 o 
  -1   8  10       89.55       90.65      4.54 o 
   0   8  10        7.74        8.47      0.82 o 
   1   8  10       22.59       17.17      1.14 o 
   2   8  10       10.15       13.05      0.81 o 
   3   8  10       10.29        7.18      0.83 o 
   4   8  10       26.52       25.69      0.89 o 
  -4   9  10        1.78        2.51      0.43 o 
  -3   9  10       34.85       34.54      0.96 o 
  -2   9  10       19.84       17.08      1.25 o 
  -1   9  10        0.01        0.23      0.63 o 
   0   9  10       13.62       13.31      0.83 o 
   1   9  10        9.18        8.93      0.80 o 
   2   9  10       26.36       25.79      1.35 o 
   3   9  10       22.64       18.28      1.00 o 
  -4  10  10       36.06       43.78      1.22 o 
  -3  10  10        0.11        0.24      0.69 o 
  -2  10  10       82.57       85.50      2.20 o 
  -1  10  10        0.17        0.16      0.77 o 
   0  10  10       24.67       18.93      1.31 o 
   1  10  10       44.06       41.16      1.68 o 
   2  10  10       61.72       69.30      1.89 o 
   3  10  10       21.49       20.77      0.71 o 
  -4  11  10       68.45       77.38      1.36 o 
  -3  11  10        9.24        9.25      0.82 o 
  -2  11  10        0.05        0.90      0.68 o 
  -1  11  10        4.61        3.17      0.84 o 
   0  11  10       32.80       34.46      1.54 o 
   1  11  10       11.87        9.61      0.99 o 
   2  11  10       22.75       21.85      1.12 o 
   3  11  10        5.19        4.79      0.48 o 
  -3  12  10       41.65       48.17      1.32 o 
  -2  12  10        3.39        2.66      0.53 o 
  -1  12  10        1.29        1.07      0.75 o 
   0  12  10        7.20        6.03      0.88 o 
   1  12  10      144.30      142.26      2.44 o 
   2  12  10       47.83       48.25      0.98 o 
  -3  13  10        4.35        5.71      0.55 o 
  -2  13  10        3.12        3.44      0.84 o 
  -1  13  10        4.32        6.25      0.81 o 
   0  13  10       42.12       49.94      1.00 o 
   1  13  10       31.94       40.33      0.90 o 
   2  13  10       13.03       16.03      0.89 o 
  -2  14  10       78.11       93.65      1.50 o 
  -1  14  10       97.09      106.83      1.75 o 
   0  14  10        0.32        1.79      0.55 o 
   1  14  10        8.95       11.01      1.03 o 
  -4   1  11       11.69       13.41      1.60 o 
  -3   1  11        6.73        6.12      0.68 o 
  -2   1  11        9.95       10.71      0.63 o 
  -1   1  11       38.25       38.18      1.01 o 
   0   1  11       97.85      107.64      7.20 o 
   1   1  11        2.64        4.13      0.57 o 
   2   1  11       56.75       66.04      0.95 o 
   3   1  11        5.02        4.78      0.35 o 
  -4   2  11        5.73        5.56      0.52 o 
  -3   2  11       29.87       30.20      1.00 o 
  -2   2  11       59.74       67.34      1.19 o 
  -1   2  11       43.65       37.24      0.97 o 
   0   2  11       96.94      114.04      4.27 o 
   1   2  11        7.31        8.30      0.62 o 
   2   2  11        0.24        0.31      0.44 o 
   3   2  11       22.74       24.70      0.68 o 
  -4   3  11        5.04        3.76      0.49 o 
  -3   3  11        4.61        5.38      0.61 o 
  -2   3  11        2.74        1.55      0.45 o 
  -1   3  11        0.04        0.52      0.49 o 
   0   3  11       43.18       42.56      1.24 o 
   1   3  11       31.49       30.61      1.82 o 
   2   3  11        3.88        4.43      0.49 o 
   3   3  11        7.00        6.93      0.67 o 
  -4   4  11       29.33       28.04      1.10 o 
  -3   4  11       59.29       55.52      1.18 o 
  -2   4  11       17.83       17.83      0.93 o 
  -1   4  11        3.21        2.39      0.48 o 
   0   4  11        7.94        7.58      0.98 o 
   1   4  11       35.35       34.95      1.14 o 
   2   4  11       38.42       34.85      1.08 o 
   3   4  11        0.14        0.86      0.55 o 
  -4   5  11        0.02       -0.12      0.57 o 
  -3   5  11        0.04       -0.13      1.24 o 
  -2   5  11       14.26       15.26      0.73 o 
  -1   5  11       76.25       74.17      1.47 o 
   0   5  11       52.28       46.26      1.25 o 
   1   5  11       10.70        9.71      0.76 o 
   2   5  11       50.49       50.86      0.93 o 
   3   5  11       16.28       16.46      0.87 o 
  -4   6  11        1.36        1.44      0.49 o 
  -3   6  11        1.32        2.24      0.51 o 
  -2   6  11        0.05        0.66      0.49 o 
  -1   6  11        1.35        0.50      0.47 o 
   0   6  11       23.10       24.19      0.98 o 
   1   6  11       44.76       46.04      1.68 o 
   2   6  11        0.14        0.93      0.42 o 
   3   6  11        3.95        2.67      0.53 o 
  -3   7  11        0.03        0.15      0.42 o 
  -2   7  11        4.72        4.28      0.52 o 
  -1   7  11        1.36        2.57      0.58 o 
   0   7  11        2.20        2.88      0.60 o 
   1   7  11       81.53       76.22      2.56 o 
   2   7  11      111.12      121.84      1.69 o 
   3   7  11        0.02        0.08      0.46 o 
  -3   8  11        2.99        3.46      0.41 o 
  -2   8  11       31.81       32.06      1.28 o 
  -1   8  11        0.55        0.10      0.68 o 
   0   8  11       16.77       21.71      0.85 o 
   1   8  11        7.82        6.21      0.87 o 
   2   8  11        1.19        0.93      0.47 o 
   3   8  11       36.14       41.54      0.96 o 
  -3   9  11        1.27        1.39      0.50 o 
  -2   9  11       18.06       22.88      1.07 o 
  -1   9  11        0.62        0.48      0.65 o 
   0   9  11      113.17      127.32      2.39 o 
   1   9  11      125.83      146.85      2.43 o 
   2   9  11       55.91       64.89      1.46 o 
  -3  10  11        0.15        0.34      0.45 o 
  -2  10  11       18.27       22.21      1.00 o 
  -1  10  11        0.94        1.17      0.66 o 
   0  10  11       15.58       15.65      0.97 o 
   1  10  11       15.59       18.46      0.96 o 
   2  10  11       14.89       17.90      0.78 o 
  -2  11  11       62.90       72.33      1.41 o 
  -1  11  11       75.10       82.09      1.67 o 
   0  11  11       42.64       43.62      0.85 o 
   1  11  11       14.69       14.96      0.57 o 
  -1  12  11        4.36        4.43      0.53 o 
   0  12  11       33.51       38.62      1.03 o 
  -2   0  12       53.07       53.89      1.30 o 
   0   0  12       10.14        9.12      0.97 o 
   1   0  12       81.66       85.29      1.95 o 
   2   0  12        8.26        6.92      0.59 o 
  -3   1  12        1.54        0.93      0.55 o 
  -2   1  12        2.69        2.52      0.55 o 
  -1   1  12        0.80        0.73      0.54 o 
   0   1  12        5.33        6.82      0.67 o 
   1   1  12       29.16       37.91      0.98 o 
   2   1  12        1.18        0.79      0.41 o 
  -3   2  12        0.39        0.77      0.53 o 
  -2   2  12        6.88        8.79      0.77 o 
  -1   2  12        2.08        1.85      0.53 o 
   0   2  12       24.86       26.29      0.91 o 
   1   2  12        0.12        0.89      0.39 o 
   2   2  12        8.40       10.17      0.46 o 
  -3   3  12        5.53        5.62      0.57 o 
  -2   3  12       11.44        7.58      0.70 o 
  -1   3  12        1.17        1.05      0.51 o 
   0   3  12        1.59        1.54      0.41 o 
   1   3  12        0.70        0.60      0.36 o 
   2   3  12        0.05        1.16      0.57 o 
  -2   4  12       11.35        9.87      0.76 o 
  -1   4  12        2.83        3.17      0.46 o 
   0   4  12        5.27        5.31      0.42 o 
   1   4  12       29.84       29.64      1.08 o 
  -2   5  12        3.43        2.94      0.64 o 
  -1   5  12        8.75        7.73      0.40 o 
   0   5  12        1.71        0.38      0.36 o 
   1   5  12        3.03        3.65      0.44 o 
  -2   6  12       24.38       23.63      0.83 o 
  -1   6  12        1.45        1.17      0.56 o 
   0   6  12       17.09       14.29      0.49 o 
   1   6  12        0.42        0.32      0.39 o 
  -1   7  12       61.89       65.37      1.27 o 
   0   7  12        0.36        0.70      0.37 o 
   1   7  12       26.07       26.51      0.83 o 
   0   8  12        1.72        2.39      0.33 o 
                                                 
